# Supplementary material for: Characterization, evolution, and abiotic stress responses of leucine-rich repeat receptor-like protein kinases (LRR-RLK) in Liriodendron chinense
Source: BMC Genomics. 2024 Jul 31;25:748. doi: 10.1186/s12864-024-10560-3 (PMC11292913; doi:10.1186/s12864-024-10560-3)
Supplement: Supplementary file 1 — Supplementary Material 1: Table S1. The primer sequences of LRR-RLK genes used in the qPCR analysis. [file 12864_2024_10560_MOESM1_ESM.xlsx]

## Sheet: Supplementary File 1
Table S1. Primer sequence used for LRR-RLK genes qPCR.
Gene Name	Gene ID	Dir.		Primer
Lchi05278	Lchi_Xa-3	FW		TGTTCATTGACCGCAATCAT
Lchi05278	Lchi_Xa-3	RV		GGTCCTCTGCAAAGATCCAA
Lchi14838	Lchi_I-28	FW		TCCAGATCGATATCGGGAAG
Lchi14838	Lchi_I-28	RV		CATAGCCAAATGTCCCCATC
Lchi05870	Lchi_III-12	FW		ATTTCTCCGGTGGGATCTCT
Lchi05870	Lchi_III-12	RV		TAGTCCCAACCTCCATCACC
Lchi10997	Lchi_I-53	FW		ATGCTTCACAAGCTCCGAGT
Lchi10997	Lchi_I-53	RV		CATCGGGAGCAAGTTTCACT
Lchi08747	Lchi_I-33	FW		TCATGGGGATGTTGGATCTT
Lchi08747	Lchi_I-33	RV		ACTCTCATACCCGCTGCTGT
Lchi06724	Lchi_I-6	FW		GCCATTCTTTCCCAAATCAA
Lchi06724	Lchi_I-6	RV		GGTGTTGCTCGAACCTTCTC
Lchi15413	Lchi_III-10	FW		TGGGGTGTTCTTGACTGTGA
Lchi15413	Lchi_III-10	RV		TCCTTCATCCCTTTCGTGAC
Lchi11158	Lchi_I-16	FW		TTCTGCGAGCTGTTCTACGA
Lchi11158	Lchi_I-16	RV		CTTGTTCAGACTGGGGGTGT
Lchi07293	Lchi_VIII-63	FW		CGGGAATAGGAAAGGGTGTT
Lchi07293	Lchi_VIII-63	RV		ATATGGCCTGCATTCCTGTC
Lchi07309	Lchi_III-11	FW		AGCAGCAGATGGAGATCGTT
Lchi07309	Lchi_III-11	RV		GAGACGGATTTCTCCGATCA
Lchi07314	Lchi_I-15	FW		GAATCGGACTCCGGTCATTA
Lchi07314	Lchi_I-15	RV		CTTGGCAACCCACTTCTCAT
Lchi07811	Lchi_I-24	FW		CAGTTGGGCCGAATACATCT
Lchi07811	Lchi_I-24	RV		GACATCCCGGTGGATGATAC
Lchi04637	Lchi_Xb(1)-3	FW		GATAATCCTGGCCATCGAGA
Lchi04637	Lchi_Xb(1)-3	RV		AGTGTGCTCACGCTGAGATG
Lchi19328	Lchi_VIII-61	FW		GAATCAAAGCAAGGGGTTCA
Lchi19328	Lchi_VIII-61	RV		ACAACTTGGGTCATCGAAGG
Lchi02800	Lchi_I-37	FW		TGTCGAGCTCTTGGGCTACT
Lchi02800	Lchi_I-37	RV		CCGCCTTGTTTTGGTTAAGA
Lchi27946	Lchi_XI(2)-8	FW		GAGATTGCTGGGATTCGTGT
Lchi27946	Lchi_XI(2)-8	RV		GAGGAGAGCAGATGGAGGTG
Lchi03115	Lchi_II-1	FW		AAACCTGGAGACCCGATTTT
Lchi03115	Lchi_II-1	RV		GACAATTCGATTGCCTCCTG
Lchi12245	Lchi_II-5	FW		ATTCTTGGGTTTGGGCTTCT
Lchi12245	Lchi_II-5	RV		CCCAAACACATCCGTTTCT
Lchi09258	Lchi_II-3	FW		TCCACCTCCTCCATTTGTTC
Lchi09258	Lchi_II-3	RV		GCCAATCAAGTGGTGGTTCT
Lchi09351	Lchi_I-32	FW		TTGGGTACTGTGCTGATGGA
Lchi09351	Lchi_I-32	RV		GGCCTTGCAATAAAGGATCA
