# Supplementary material for: Characterization, evolution, and abiotic stress responses of leucine-rich repeat receptor-like protein kinases (LRR-RLK) in Liriodendron chinense
Source: BMC Genomics. 2024 Jul 31;25:748. doi: 10.1186/s12864-024-10560-3 (PMC11292913; doi:10.1186/s12864-024-10560-3)
Supplement: Supplementary file 2 — Supplementary Material 2: Table S2. The typical PKs and Tyr domains searched through the HMM program in TBtools. [file 12864_2024_10560_MOESM2_ESM.xlsx]

## Sheet: Sheet1
Table S2. The typical PKs and Tyr domains searched through HMM program in Tbtools
# Sequence scores
# ---------------
#
# name bits E-value n exp bias description
# ------------------- ------ --------- --- ----- ----- ---------------------
Lchi04169	463.8	3e-139	3	3.1	0
Lchi25653	376.5	1.3e-112	4	4.1	0
Lchi03262	339	3.4e-101	3	3.1	0
Lchi25790	336.6	1.9e-100	2	2.2	0
Lchi06793	334.4	8.6e-100	2	2.2	0
Lchi31492	333.5	1.7e-99	2	2.1	0
Lchi13074	332.5	3.3e-99	2	2.1	0
Lchi03210	331.6	6.1e-99	2	2	0
Lchi32742	331.3	7.6e-99	3	3.1	0
Lchi24940	329	4e-98	3	2.9	0.7
Lchi04004	327.7	9.9e-98	2	2.1	0.1
Lchi18945	323.4	1.9e-96	2	2.3	0
Lchi25800	320.5	1.5e-95	3	3.1	0
Lchi03211	319	4.2e-95	2	4.1	4.3
Lchi33963	318.6	5.7e-95	2	2.2	0
Lchi12882	314.1	1.3e-93	2	2.1	0
Lchi04158	313.6	1.9e-93	2	2.1	0
Lchi25461	311	1.2e-92	2	2.2	0
Lchi04152	310.5	1.7e-92	2	2.1	0
Lchi04279	309.7	3e-92	3	3.2	0
Lchi34156	309.6	3.2e-92	2	2.2	0
Lchi00577	306.1	3.8e-91	2	2.2	4.9
Lchi04173	305.9	4.2e-91	2	2.1	0
Lchi25795	304.3	1.4e-90	2	2.2	0
Lchi17971	303.7	2e-90	2	2.2	0
Lchi04150	302.8	3.7e-90	2	2.1	0
Lchi35034	300.6	1.7e-89	2	2.2	0
Lchi17912	297.9	1.2e-88	2	2.3	0
Lchi15243	293.2	3.2e-87	2	2.1	0.1
Lchi28899	292.7	4.7e-87	2	2.1	0.1
Lchi12883	290.3	2.4e-86	2	2.1	0
Lchi21187	287.1	2.3e-85	2	2	0
Lchi31793	282.5	6.1e-84	2	2.1	0
Lchi33211	282.4	6.4e-84	2	2.1	0.1
Lchi06236	280.3	2.8e-83	2	2.2	0
Lchi01838	273.8	2.7e-81	2	2.1	0
Lchi16318	271.3	1.5e-80	2	2.1	0
Lchi26238	269.2	7e-80	2	2.2	0
Lchi24340	268	1.6e-79	1	1	0
Lchi08297	266.1	6.1e-79	1	1.3	0
Lchi33286	266.1	6.1e-79	1	1.3	0
Lchi28797	265.9	6.8e-79	1	1.2	0
Lchi24196	264.1	2.4e-78	2	2.2	0
Lchi15240	264.1	2.4e-78	2	2.2	0
Lchi03493	261.7	1.3e-77	1	1.1	0
Lchi03791	258.4	1.3e-76	1	1.1	0
Lchi18969	257.8	2e-76	1	1	0
Lchi09034	256	7.3e-76	2	2.2	0
Lchi06115	255.4	1.1e-75	1	1.2	0
Lchi15596	254.3	2.3e-75	1	1	0
Lchi32101	253.5	4.2e-75	2	1.7	0
Lchi01132	252.5	8.4e-75	1	1.1	0
Lchi08087	252	1.2e-74	3	1.8	0.1
Lchi12043	251.3	1.9e-74	2	2.2	0.2
Lchi35394	251.2	2.1e-74	1	1.2	0
Lchi07992	251.2	2.1e-74	1	1.2	0
Lchi07991	251.2	2.1e-74	1	1.2	0
Lchi03940	250.7	2.9e-74	1	1.1	0
Lchi08409	250.3	3.9e-74	1	1.1	0
Lchi26466	249.3	7.8e-74	1	1.1	0
Lchi03938	249.3	8.2e-74	1	1.2	0
Lchi23343	247	4e-73	1	1.2	0
Lchi03398	246.6	5.2e-73	1	1.3	0
Lchi15648	246	8.4e-73	1	1.1	0
Lchi18699	245.7	1e-72	1	1.4	0
Lchi30932	245.6	1.1e-72	3	3.1	0.1
Lchi06557	245.1	1.5e-72	1	1.2	0
Lchi27976	245	1.6e-72	1	1.4	0
Lchi24055	244.8	1.9e-72	1	1.1	0
Lchi01348	244.6	2.1e-72	1	1.1	0
Lchi25623	244.3	2.6e-72	1	1.1	0
Lchi17006	244	3.3e-72	3	2.4	0.1
Lchi11283	243.8	3.7e-72	1	1.2	0
Lchi03620	243.5	4.6e-72	1	1.1	0
Lchi25452	243.4	4.9e-72	3	3	0
Lchi07595	243.1	6.3e-72	1	1.1	0
Lchi24823	243.1	6.4e-72	1	1.2	0
Lchi03353	242.7	7.9e-72	1	1.3	0
Lchi12875	242.7	8.3e-72	1	1.2	0
Lchi27606	242.5	9.4e-72	1	1.3	0
Lchi09565	242.5	9.7e-72	1	1.1	0
Lchi31626	242.1	1.3e-71	1	1	0
Lchi03537	241.7	1.6e-71	1	1	0
Lchi01608	241.5	1.9e-71	1	1.2	0
Lchi09765	241.4	2.1e-71	1	1.4	0
Lchi04933	241.1	2.5e-71	1	1.1	0
Lchi29425	240.6	3.7e-71	1	1.2	0
Lchi08105	240.2	4.7e-71	1	1.4	0
Lchi13146	239.7	6.7e-71	1	1.1	0
Lchi17036	239.7	6.7e-71	1	1.1	0
Lchi07410	239.6	7.1e-71	1	1.2	0
Lchi00564	239.2	9.6e-71	1	1	0
Lchi19733	238.8	1.2e-70	1	1	0
Lchi11378	238.6	1.5e-70	1	1.1	0
Lchi05520	238.5	1.6e-70	1	1.2	0
Lchi30094	238.4	1.7e-70	1	1.1	0
Lchi33210	238.2	1.9e-70	1	1.2	0
Lchi26240	237	4.6e-70	2	2.4	0
Lchi13336	235.9	9.7e-70	1	1.1	0
Lchi16575	235.8	1.1e-69	3	3.1	0
Lchi06746	235.6	1.2e-69	1	1	0
Lchi07400	235.6	1.2e-69	1	1.2	0.1
Lchi33208	235.5	1.3e-69	1	1.1	0
Lchi16172	234.4	2.8e-69	1	1.2	0
Lchi07064	233.9	3.9e-69	1	1.1	0
Lchi13004	233.5	5.1e-69	1	1.2	0
Lchi21463	233	7.7e-69	2	1.5	0.1
Lchi04042	232.9	8.1e-69	1	1.1	0
Lchi04453	232.2	1.3e-68	1	1.1	0
Lchi10892	231.5	2.2e-68	1	1.1	0
Lchi35003	231.2	2.7e-68	1	1.1	0
Lchi13531	230.8	3.5e-68	1	1.1	0
Lchi07796	230.7	3.7e-68	1	1.1	0.3
Lchi08205	230.4	4.5e-68	1	1.1	0
Lchi03978	230	6.3e-68	1	1	0.1
Lchi01055	229.9	6.8e-68	1	1.2	0
Lchi01867	229.6	8.3e-68	1	1.2	0
Lchi22175	229.5	8.5e-68	2	2.1	0
Lchi07857	229.4	9.4e-68	1	1.2	0
Lchi16322	229.3	9.7e-68	2	2.1	0
Lchi13419	229.3	9.7e-68	1	1.2	0
Lchi02155	229	1.2e-67	1	1.1	0
Lchi26614	229	1.3e-67	2	2.2	0
Lchi06971	228.8	1.5e-67	1	1.2	0
Lchi18454	228.7	1.6e-67	1	1.2	0
Lchi09157	227.2	4.4e-67	1	1.2	0
Lchi32309	226.9	5.6e-67	1	1.4	0
Lchi05653	226.5	7.2e-67	1	1.3	0
Lchi33387	226.1	9.4e-67	1	1.1	0
Lchi00461	225.8	1.1e-66	1	1.1	0
Lchi26053	225	2.1e-66	1	1	0
Lchi16393	224.3	3.3e-66	2	2.2	0
Lchi26895	223.9	4.6e-66	1	1.2	0
Lchi21674	223.7	5e-66	2	2.3	0.4
Lchi07262	223.4	6.1e-66	1	1	0
Lchi03556	223	8.6e-66	1	1	0
Lchi13335	223	8.6e-66	1	1	0
Lchi16458	222.5	1.2e-65	1	1.1	0
Lchi02096	222	1.7e-65	1	1.1	0
Lchi33055	221.6	2.2e-65	1	1	0
Lchi19586	221.4	2.6e-65	1	1	0
Lchi01798	221.4	2.7e-65	1	1.3	0
Lchi06154	221.3	2.7e-65	1	1.3	0
Lchi22343	221.2	3.1e-65	1	1.2	0
Lchi14412	220.9	3.6e-65	1	1.2	0
Lchi31551	220	6.9e-65	1	2.3	0.1
Lchi20812	219.6	9.1e-65	1	1	0
Lchi16041	219.2	1.2e-64	1	1.1	0
Lchi02205	218.9	1.5e-64	1	2.1	0
Lchi11604	218.8	1.7e-64	1	1.1	0
Lchi16763	218.5	2e-64	2	2.3	0.1
Lchi00108	218	2.8e-64	1	1.1	0
Lchi27472	217.7	3.3e-64	1	1.1	0
Lchi11909	217.6	3.6e-64	1	1.1	0
Lchi16198	217.3	4.6e-64	1	1.1	0
Lchi18771	216.7	7e-64	2	2.2	0
Lchi14227	216.3	9.2e-64	2	2.5	0.1
Lchi03624	215.4	1.7e-63	1	1	0
Lchi16765	214.9	2.5e-63	1	1.2	0
Lchi15205	214.7	2.8e-63	1	1.1	0
Lchi23474	214.6	3e-63	1	1.8	0
Lchi10841	214.3	3.8e-63	1	1.1	0
Lchi00703	214.2	4.1e-63	2	2.1	0
Lchi03102	214.1	4.3e-63	2	2.6	0
Lchi13337	213.4	7.1e-63	1	1.1	0
Lchi06350	213	9.2e-63	1	1.1	0
Lchi29536	212.5	1.3e-62	2	1.7	0.1
Lchi04410	212.3	1.5e-62	2	2.3	0
Lchi22186	212.3	1.5e-62	2	1.5	0
Lchi27274	211.7	2.4e-62	1	2.4	0
Lchi07046	211.1	3.6e-62	2	2.1	0
Lchi08324	211	3.9e-62	1	1	0
Lchi08323	210.8	4.4e-62	1	1.1	0
Lchi10579	210	7.5e-62	2	2.2	0
Lchi11153	208.3	2.5e-61	1	1.5	0
Lchi21935	208.2	2.7e-61	1	1.3	0
Lchi25362	208	3.2e-61	2	2.1	0
Lchi30900	206.7	7.8e-61	2	2.9	0
Lchi19457	206.5	8.9e-61	1	1.2	0
Lchi07506	206.3	1e-60	1	1.1	0
Lchi25223	206.2	1.1e-60	1	1.2	0
Lchi23010	206.1	1.2e-60	1	1.3	0
Lchi01626	206.1	1.2e-60	1	1.1	0
Lchi29739	205	2.7e-60	2	2.1	0
Lchi26508	203.9	5.5e-60	1	1.8	0.3
Lchi10457	203.7	6.5e-60	2	2.2	0
Lchi30338	203.7	6.6e-60	3	3.3	0.7
Lchi17037	203.5	7.3e-60	1	1.3	0
Lchi19745	203	1.1e-59	2	2.1	0
Lchi18865	202.6	1.4e-59	3	2.6	0
Lchi03206	202.2	1.8e-59	1	1.1	0
Lchi21535	200.9	4.6e-59	2	2.3	0
Lchi30242	200.6	5.6e-59	2	2.2	0
Lchi07488	200.6	5.8e-59	1	1.4	0
Lchi03209	199.7	1.1e-58	1	1.1	0
Lchi24414	199.2	1.5e-58	2	2.2	0
Lchi26174	198.4	2.8e-58	1	1	0
Lchi05599	197.7	4.4e-58	2	2.1	0
Lchi30908	197.5	5e-58	5	4.7	0
Lchi05989	196.7	9.1e-58	2	2.2	0
Lchi25175	196.6	9.2e-58	1	1.2	0
Lchi09229	196.2	1.2e-57	1	1.1	0
Lchi06490	196.1	1.3e-57	1	1.3	0
Lchi18243	196.1	1.4e-57	2	2.1	0
Lchi05367	195.1	2.7e-57	1	1.1	0
Lchi11109	195	3e-57	1	2.1	1.4
Lchi04075	194.9	3.2e-57	1	1.2	0
Lchi14299	194.8	3.4e-57	2	2	0
Lchi26150	194.2	5.2e-57	2	2.1	0
Lchi26142	194	5.7e-57	1	1.1	0
Lchi07567	194	5.9e-57	1	1.1	0
Lchi01078	193.9	6.2e-57	1	1.1	0
Lchi06712	192.6	1.6e-56	1	2.2	0
Lchi03216	192.5	1.7e-56	2	2.6	7.6
Lchi21526	192.3	1.9e-56	2	2.1	0
Lchi06926	191.4	3.6e-56	1	1.1	0
Lchi08264	191.1	4.5e-56	2	2.5	1.4
Lchi08853	190.6	6.6e-56	2	2.1	0
Lchi17741	189.5	1.4e-55	1	1.1	0
Lchi34346	189	2e-55	2	2.2	0
Lchi02169	188.2	3.4e-55	1	1.2	0
Lchi14300	188	3.9e-55	2	2.2	0
Lchi30201	187.7	4.8e-55	1	2	0
Lchi01852	187.2	7e-55	1	1.2	0.1
Lchi25160	186.9	8.7e-55	1	1	0
Lchi25163	186.9	8.7e-55	1	1	0
Lchi28244	186.9	8.7e-55	2	2.7	0
Lchi04037	186.7	9.7e-55	1	1.2	0
Lchi02863	186.3	1.3e-54	1	1.2	0
Lchi31998	186.1	1.6e-54	2	2.3	0
Lchi06858	185.8	1.8e-54	2	2.1	0
Lchi30883	184.9	3.4e-54	1	1.1	0
Lchi18009	184.8	3.8e-54	1	1.1	0
Lchi10638	184.2	5.6e-54	1	1	0
Lchi33339	183.8	7.7e-54	2	2.2	0
Lchi17949	183.6	8.5e-54	1	1.2	0
Lchi01219	183.1	1.2e-53	1	1	0
Lchi05233	183.1	1.3e-53	1	1.1	0
Lchi05047	182.2	2.4e-53	1	1.5	0
Lchi25949	181.9	2.9e-53	1	1.7	0
Lchi31858	181.8	3.1e-53	1	1.3	0.1
Lchi27816	181.6	3.5e-53	1	1.8	0
Lchi06728	181.5	3.8e-53	1	1.1	0.3
Lchi02162	181.1	5.1e-53	2	2.1	0.8
Lchi07473	180.8	6.1e-53	1	1.1	0
Lchi03980	180.3	8.9e-53	1	1.1	0.3
Lchi09065	180.1	1.1e-52	1	1.1	0
Lchi15214	180	1.1e-52	2	2.1	0
Lchi06724	179.2	1.9e-52	1	1.3	0
Lchi06413	178.7	2.7e-52	1	1.2	0
Lchi31925	178.7	2.7e-52	1	1.3	0.1
Lchi01906	178.6	3e-52	1	1.1	0
Lchi30153	178.3	3.7e-52	1	1.1	0
Lchi03965	178.1	4.3e-52	2	2.2	0.1
Lchi05029	178	4.3e-52	1	1.2	0
Lchi21204	177.6	6.1e-52	1	1.2	0
Lchi23556	177.5	6.3e-52	2	2.1	0
Lchi34213	177.4	6.7e-52	1	1.3	0.1
Lchi30194	177.2	7.7e-52	1	1.2	0.1
Lchi30387	177.1	8.3e-52	1	1.2	0.2
Lchi03213	176.8	1.1e-51	1	1.3	0
Lchi08690	176.7	1.1e-51	1	1.1	0
Lchi02268	176.6	1.2e-51	2	2.2	0.5
Lchi29865	176.2	1.6e-51	3	1.9	0
Lchi15559	176.1	1.7e-51	1	1.1	0
Lchi34212	176	1.8e-51	1	1.3	0
Lchi18041	176	1.8e-51	1	1.2	0
Lchi31924	176	1.9e-51	1	1.3	0
Lchi12040	175.6	2.4e-51	1	1.2	0
Lchi35401	175.4	2.8e-51	1	1.2	0.1
Lchi01484	175.4	2.9e-51	2	2	0.4
Lchi06800	175.2	3.2e-51	1	1.1	0
Lchi10331	175.1	3.4e-51	1	2.2	0
Lchi29795	174.7	4.4e-51	1	1.1	0
Lchi01049	174.7	4.7e-51	1	1.2	0
Lchi01046	174.6	4.8e-51	1	1.2	0
Lchi35197	174.2	6.4e-51	1	1.2	0
Lchi34211	173.9	8e-51	1	1.2	0.1
Lchi18271	173.9	8.2e-51	1	1.2	0
Lchi31923	173.7	9e-51	1	1.2	0.1
Lchi07162	173.6	9.5e-51	1	1	0.1
Lchi06787	173.6	9.5e-51	1	1.2	0
Lchi13075	173.4	1.1e-50	1	1.2	0
Lchi31491	173.4	1.1e-50	1	1.2	0
Lchi31859	173.1	1.4e-50	1	1.2	0.1
Lchi04802	173	1.5e-50	1	1	0
Lchi35364	172.9	1.6e-50	1	1.2	0.1
Lchi24579	172.9	1.6e-50	1	1.1	0
Lchi10640	172.9	1.6e-50	1	1.1	0
Lchi05688	172.8	1.8e-50	1	1.1	0
Lchi31526	172.7	1.8e-50	1	1.3	0
Lchi00578	172.7	1.8e-50	1	1.1	0
Lchi06725	172.7	1.9e-50	1	1.2	0
Lchi06163	172.5	2.1e-50	2	2.2	0
Lchi12861	172.3	2.4e-50	1	1.2	0
Lchi27749	172.3	2.4e-50	1	1.1	0.1
Lchi04022	172.2	2.6e-50	1	1.1	0
Lchi16710	171.9	3.2e-50	1	1.2	0
Lchi31522	171.9	3.2e-50	1	1.3	0
Lchi31726	171.9	3.4e-50	1	1.2	0
Lchi02194	171.7	3.7e-50	1	1.2	0
Lchi11606	171.7	3.7e-50	1	1.2	0
Lchi09707	171.5	4.2e-50	2	2.1	0
Lchi06726	171.5	4.3e-50	1	1.2	0
Lchi17386	171.4	4.7e-50	1	1.1	0
Lchi07691	171.4	4.7e-50	1	2	0
Lchi31209	171.3	5e-50	1	1.1	0.1
Lchi17788	171.1	5.7e-50	1	1.2	0
Lchi02810	170.8	6.9e-50	1	1	0
Lchi06791	170.8	7.1e-50	1	1.2	0
Lchi32988	170.6	8.2e-50	1	1.2	0
Lchi30389	170.5	8.5e-50	1	1.2	0
Lchi02315	170.5	8.8e-50	2	2.2	0
Lchi33968	170.3	1e-49	2	1.6	0.1
Lchi32744	170.2	1e-49	1	1.1	0
Lchi29662	170.1	1.1e-49	1	1.2	0
Lchi25727	169.9	1.3e-49	1	1.3	0
Lchi05603	169.9	1.3e-49	1	1.1	0
Lchi18055	169.9	1.3e-49	1	1.2	0
Lchi05652	169.5	1.7e-49	1	1.2	0
Lchi00640	169.5	1.8e-49	1	1.3	0.1
Lchi28936	169.3	2e-49	1	1.2	0
Lchi34609	169.3	2e-49	1	1.2	0
Lchi23684	169.3	2.1e-49	1	1.1	0
Lchi30732	169.1	2.3e-49	1	1.6	0
Lchi24652	169	2.4e-49	1	1.6	0
Lchi24938	169	2.5e-49	1	1.1	0
Lchi06237	169	2.6e-49	1	1.1	0
Lchi27754	168.6	3.3e-49	1	1.2	0
Lchi18947	168.5	3.6e-49	1	1.1	0
Lchi12876	168.4	3.8e-49	1	1.2	0
Lchi30382	168.2	4.4e-49	1	1.2	0
Lchi18944	168.1	4.6e-49	1	1.3	0
Lchi33248	168.1	4.6e-49	1	1.2	0
Lchi19388	168.1	4.7e-49	1	1.2	0
Lchi03574	168	4.9e-49	1	1.2	0
Lchi29514	167.9	5.4e-49	3	3.1	0
Lchi08745	167.9	5.5e-49	1	1.1	0
Lchi25791	167.8	5.6e-49	1	1.2	0
Lchi24169	167.8	5.9e-49	1	1.2	0
Lchi12500	167.7	6.1e-49	1	1.2	0.1
Lchi16706	167.7	6.3e-49	1	1.1	0
Lchi06784	167.6	6.6e-49	1	1.2	0
Lchi12878	167.6	6.6e-49	1	1.3	0
Lchi28068	167.6	6.7e-49	1	1.2	0
Lchi04001	167.5	7.2e-49	1	1.1	0
Lchi01099	167.5	7.2e-49	1	1.5	0
Lchi18875	167.2	8.7e-49	1	1.2	0
Lchi35008	167.2	8.7e-49	1	1.2	0
Lchi13611	167.2	8.9e-49	1	1.2	0
Lchi16538	167.2	9e-49	1	1.2	0
Lchi03617	167.1	9.3e-49	1	1.3	0
Lchi22958	167.1	9.7e-49	1	1.1	0
Lchi16702	167.1	9.7e-49	1	1.1	0
Lchi26581	166.9	1.1e-48	1	1.1	0
Lchi33808	166.8	1.1e-48	2	2.1	0
Lchi27757	166.7	1.3e-48	2	1.9	0.1
Lchi15182	166.6	1.3e-48	1	1.2	0
Lchi06719	166.5	1.4e-48	1	1.3	0
Lchi32467	166.4	1.6e-48	1	1.1	0
Lchi28869	166.2	1.8e-48	2	2	0.3
Lchi05119	166.2	1.8e-48	1	1.1	0
Lchi15806	166.2	1.8e-48	1	1.1	0
Lchi13212	166.1	1.9e-48	1	1	0
Lchi06047	166	2e-48	1	1.2	0
Lchi32007	166	2e-48	1	1.2	0
Lchi33247	166	2e-48	1	1.1	0
Lchi28962	166	2e-48	1	1.1	0
Lchi06799	165.8	2.3e-48	1	1.4	0
Lchi16380	165.7	2.5e-48	1	1.1	0
Lchi07494	165.7	2.5e-48	1	1.1	0.1
Lchi33914	165.5	2.8e-48	1	1.2	0.1
Lchi04204	165.3	3.3e-48	1	1.2	0
Lchi29951	165.1	3.9e-48	1	1.1	0
Lchi12357	165.1	3.9e-48	1	1.1	0
Lchi18054	164.9	4.4e-48	1	1.2	0
Lchi05616	164.9	4.6e-48	1	1.1	0
Lchi18059	164.8	4.6e-48	1	1.3	0
Lchi13696	164.8	4.6e-48	1	1.1	0.1
Lchi05542	164.8	4.7e-48	1	1.1	0
Lchi03995	164.8	4.8e-48	1	1.2	0
Lchi03991	164.6	5.3e-48	1	1.1	0
Lchi06956	164.6	5.3e-48	1	1.2	0
Lchi18940	164.6	5.5e-48	1	1.2	0
Lchi27759	164.6	5.5e-48	2	2.2	0.9
Lchi18943	164.5	6e-48	1	1.2	0
Lchi05797	164.4	6.1e-48	1	1.1	0
Lchi06958	164.4	6.3e-48	1	1.2	0
Lchi29043	164.3	6.7e-48	2	1.6	0.1
Lchi16687	164.3	6.7e-48	1	1.1	0
Lchi18939	164.3	6.8e-48	1	1.3	0
Lchi04178	164.2	7.1e-48	1	1.1	0
Lchi22898	164.2	7.3e-48	1	1.1	0
Lchi06307	164.2	7.4e-48	1	1.2	0
Lchi05229	164.2	7.4e-48	1	1.1	0
Lchi20016	164.2	7.4e-48	2	1.4	0
Lchi11048	163.9	8.8e-48	1	1.2	0
Lchi18052	163.9	8.9e-48	1	1.1	0
Lchi32465	163.9	9e-48	1	1.2	0
Lchi20090	163.7	1e-47	1	1.1	0
Lchi06296	163.7	1e-47	2	2.2	0
Lchi18942	163.6	1.1e-47	1	1.2	0
Lchi29949	163.6	1.1e-47	1	1.1	0
Lchi01067	163.6	1.1e-47	1	1.1	0
Lchi16709	163.3	1.4e-47	1	1.2	0
Lchi26866	163.2	1.4e-47	1	1.1	0
Lchi27765	163.2	1.5e-47	1	1.2	0
Lchi03342	163.2	1.5e-47	1	1.8	0
Lchi26047	163.1	1.5e-47	1	1.1	0
Lchi35305	163.1	1.6e-47	1	1.2	0
Lchi04637	162.9	1.9e-47	1	1.2	0
Lchi09183	162.8	1.9e-47	1	1.2	0
Lchi12032	162.8	1.9e-47	1	1.2	0.1
Lchi04176	162.8	2e-47	1	1.1	0
Lchi00177	162.6	2.2e-47	1	1.1	0
Lchi24344	162.5	2.5e-47	2	2.4	0.1
Lchi15208	162.4	2.5e-47	1	1.1	0
Lchi35336	162.4	2.6e-47	1	1.1	0
Lchi24924	162.4	2.6e-47	1	1.1	0
Lchi35255	162.3	2.7e-47	1	1.1	0
Lchi35015	162.2	3e-47	1	1.1	0
Lchi22601	162	3.3e-47	1	1.3	0
Lchi35200	161.9	3.7e-47	1	1.2	0
Lchi16213	161.9	3.7e-47	1	1.1	0
Lchi24576	161.8	3.8e-47	1	1.3	0
Lchi26862	161.8	3.8e-47	1	1.2	0
Lchi15719	161.7	4.1e-47	2	2.1	0.4
Lchi17914	161.6	4.4e-47	1	1.2	0
Lchi00077	161.6	4.6e-47	1	1.1	0
Lchi30771	161.6	4.6e-47	1	1.2	0
Lchi26861	161.5	4.8e-47	1	1.2	0
Lchi16574	161.5	4.9e-47	1	1.1	0
Lchi01574	161.4	5.2e-47	1	1.2	0
Lchi28661	161.4	5.3e-47	1	1.2	0
Lchi20063	161.3	5.4e-47	1	1.2	0
Lchi16705	161.2	5.9e-47	1	1.2	0
Lchi07973	161.1	6.2e-47	1	1.1	0
Lchi06786	161	7.1e-47	1	1.2	0
Lchi01108	160.9	7.2e-47	1	1.1	0
Lchi16053	160.9	7.3e-47	1	1.3	0
Lchi24941	160.9	7.5e-47	1	1	0
Lchi17915	160.8	7.8e-47	1	1.3	0
Lchi12889	160.8	7.9e-47	5	5.1	1.8
Lchi18953	160.8	8e-47	1	1.2	0
Lchi24578	160.7	8.2e-47	1	1.2	0
Lchi25456	160.7	8.2e-47	1	1.1	0
Lchi29948	160.6	9.3e-47	1	1.1	0
Lchi32464	160.6	9.3e-47	1	1.1	0
Lchi26865	160.5	9.7e-47	1	1.2	0
Lchi11311	160.4	1e-46	1	1.2	0
Lchi34750	160.3	1.1e-46	1	1.1	0
Lchi07047	160.3	1.1e-46	1	1.1	0
Lchi24735	160.3	1.1e-46	1	1.3	0
Lchi04145	160.3	1.1e-46	1	1.1	0
Lchi33889	160.3	1.2e-46	1	1.1	0
Lchi24920	160.2	1.2e-46	1	1.2	0
Lchi04006	160.2	1.2e-46	1	1.2	0
Lchi18057	160.1	1.3e-46	1	1.1	0
Lchi35410	160.1	1.3e-46	1	1	0
Lchi04174	160.1	1.3e-46	1	1.1	0
Lchi31493	160	1.4e-46	1	1.2	0
Lchi05770	160	1.4e-46	1	1.7	0
Lchi08811	160	1.4e-46	1	1.1	0
Lchi06790	160	1.4e-46	1	1.3	0
Lchi27352	159.9	1.5e-46	1	1.1	0
Lchi32534	159.9	1.5e-46	1	1.1	0
Lchi00574	159.8	1.6e-46	1	1.2	0
Lchi11422	159.7	1.7e-46	1	1.2	0
Lchi30768	159.7	1.8e-46	1	1.2	0
Lchi16686	159.7	1.8e-46	1	1.2	0
Lchi32533	159.7	1.8e-46	1	1.1	0
Lchi28223	159.5	1.9e-46	1	1.2	0
Lchi27961	159.5	1.9e-46	1	1.2	0
Lchi21318	159.5	2e-46	2	1.8	0
Lchi00906	159.5	2e-46	1	1.1	0
Lchi18941	159.5	2e-46	1	1.1	0
Lchi30238	159.4	2.1e-46	1	1.1	0
Lchi12832	159.4	2.1e-46	1	1.1	0
Lchi04059	159.2	2.4e-46	1	1.2	0
Lchi02131	159.1	2.5e-46	1	1.1	0
Lchi30899	159.1	2.5e-46	1	1.1	0
Lchi03343	159.1	2.6e-46	1	1.2	0
Lchi22130	159.1	2.6e-46	1	1.2	0
Lchi34921	159	2.8e-46	1	1.2	0
Lchi02474	158.9	2.9e-46	1	1.5	0
Lchi35521	158.9	2.9e-46	1	1.2	0
Lchi30026	158.8	3.2e-46	1	1.1	0
Lchi24577	158.8	3.3e-46	1	1.2	0
Lchi27354	158.8	3.3e-46	1	1.1	0
Lchi07493	158.7	3.4e-46	1	1.2	0
Lchi03381	158.7	3.4e-46	2	2.1	0
Lchi33964	158.7	3.5e-46	1	1.1	0
Lchi16701	158.6	3.7e-46	1	1.2	0
Lchi33888	158.6	3.8e-46	1	1.2	0
Lchi23772	158.5	3.9e-46	1	1.2	0
Lchi04151	158.5	3.9e-46	1	1.2	0
Lchi22501	158.5	4.1e-46	1	1.1	0
Lchi25454	158.4	4.2e-46	1	1.1	0
Lchi25712	158.4	4.4e-46	1	1.1	0
Lchi12221	158.3	4.6e-46	1	1.2	0
Lchi12961	158.2	4.9e-46	1	1.4	0
Lchi06798	158.2	4.9e-46	1	1.2	0
Lchi16312	158.2	5e-46	1	1	0
Lchi23218	158.1	5.3e-46	1	1.1	0
Lchi34768	158.1	5.4e-46	1	1.1	0
Lchi34920	158.1	5.4e-46	1	1.3	0
Lchi24932	158.1	5.4e-46	2	2.4	0
Lchi06792	158	5.5e-46	1	1.2	0
Lchi28643	158	5.8e-46	1	1.1	0
Lchi19328	157.9	6e-46	1	1.1	0
Lchi26920	157.9	6.2e-46	1	1.2	0
Lchi07536	157.8	6.6e-46	1	1.1	0
Lchi12358	157.7	6.8e-46	1	1.2	0
Lchi23554	157.7	6.9e-46	1	1.2	0
Lchi35462	157.7	7e-46	1	1.1	0
Lchi04163	157.7	7.1e-46	1	1.2	0
Lchi34318	157.6	7.5e-46	1	1.1	0
Lchi04202	157.6	7.6e-46	1	1.1	0
Lchi31192	157.5	7.8e-46	1	1.2	0
Lchi28778	157.5	7.8e-46	2	2.1	0.1
Lchi30243	157.5	7.8e-46	1	1.2	0
Lchi25190	157.5	7.8e-46	1	1.1	0
Lchi23219	157.4	8.4e-46	1	1.2	0
Lchi15810	157.4	8.5e-46	1	1.2	0
Lchi12874	157.4	8.6e-46	2	2.2	0
Lchi32535	157.4	8.8e-46	1	1.1	0
Lchi25455	157.3	8.9e-46	1	1.3	0
Lchi26472	157.3	8.9e-46	1	1.2	0
Lchi16564	157.3	9e-46	1	1.2	0
Lchi03999	157.3	9e-46	1	1.3	0
Lchi23767	157.3	9.4e-46	2	2.1	0
Lchi21945	157.2	9.7e-46	1	1.3	0
Lchi21197	157	1.1e-45	1	1.1	0
Lchi04167	157	1.1e-45	1	1.1	0
Lchi14838	157	1.2e-45	1	1.2	0
Lchi23555	156.9	1.3e-45	1	1.2	0
Lchi30901	156.7	1.4e-45	1	1.2	0
Lchi04146	156.7	1.4e-45	1	1.1	0
Lchi27351	156.7	1.4e-45	1	1.1	0
Lchi32018	156.7	1.4e-45	1	1.1	0
Lchi25797	156.6	1.5e-45	1	1.1	0
Lchi11171	156.5	1.6e-45	1	1.2	0
Lchi14360	156.5	1.6e-45	1	1.1	0
Lchi11664	156.5	1.6e-45	1	2.1	0
Lchi24316	156.5	1.6e-45	1	1.1	0
Lchi12285	156.5	1.6e-45	1	1.1	0
Lchi20022	156.4	1.7e-45	1	1.1	0
Lchi30019	156.4	1.7e-45	1	1.1	0
Lchi25637	156.4	1.8e-45	1	1.1	0
Lchi35167	156.4	1.8e-45	1	1.1	0
Lchi26259	156.3	1.8e-45	1	1.1	0
Lchi23524	156.3	1.9e-45	1	1.1	0
Lchi00801	156.3	1.9e-45	1	1.2	0
Lchi01746	156.2	2e-45	2	1.4	0
Lchi23768	156.1	2.1e-45	1	1.2	0
Lchi24191	156.1	2.2e-45	1	1.1	0
Lchi22208	156	2.2e-45	1	1.1	0
Lchi14805	156	2.3e-45	1	1.1	0
Lchi33967	156	2.4e-45	1	1.1	0
Lchi24936	155.9	2.5e-45	1	1	0
Lchi08296	155.9	2.5e-45	1	1.2	0
Lchi15231	155.9	2.5e-45	1	1.1	0
Lchi21814	155.9	2.5e-45	1	1.1	0
Lchi17908	155.8	2.6e-45	1	1.2	0
Lchi00191	155.8	2.6e-45	1	1.1	0
Lchi16373	155.8	2.7e-45	1	1.1	0
Lchi04155	155.8	2.7e-45	1	1.1	0
Lchi02046	155.6	2.9e-45	1	1.4	0
Lchi16311	155.6	3e-45	1	1.1	0
Lchi04467	155.5	3.2e-45	1	1.3	0
Lchi30106	155.5	3.3e-45	1	1.1	0
Lchi21811	155.5	3.3e-45	1	1.2	0
Lchi35089	155.5	3.3e-45	1	1.2	0
Lchi16321	155.4	3.5e-45	1	1.1	0
Lchi23509	155.3	3.7e-45	1	1.3	0
Lchi16484	155.2	3.9e-45	2	1.4	0
Lchi14357	155.2	4e-45	2	1.9	0
Lchi23773	155.2	4.1e-45	2	1.7	0
Lchi04149	155.2	4.2e-45	1	1.1	0
Lchi12220	155.1	4.3e-45	1	1.2	0
Lchi27346	155.1	4.4e-45	1	1.1	0
Lchi04041	155.1	4.5e-45	1	1.1	0
Lchi34519	155	4.7e-45	1	1.2	0
Lchi11423	155	4.8e-45	2	1.9	0
Lchi12885	154.9	4.9e-45	1	1.3	0
Lchi04148	154.8	5.3e-45	1	1.1	0
Lchi32295	154.8	5.4e-45	1	1.2	0
Lchi33800	154.7	5.7e-45	1	1.2	0
Lchi23770	154.7	5.7e-45	1	1.2	0
Lchi26250	154.6	5.9e-45	1	1.4	0
Lchi15776	154.6	6e-45	1	1.2	0
Lchi24317	154.6	6.2e-45	1	1.1	0
Lchi04348	154.6	6.2e-45	1	1.1	0
Lchi21195	154.5	6.6e-45	1	1.1	0
Lchi06443	154.5	6.6e-45	1	1.2	0
Lchi04177	154.5	6.7e-45	1	1.2	0
Lchi26237	154.5	6.7e-45	1	1.3	0
Lchi24322	154.4	7e-45	1	1.1	0
Lchi12881	154.4	7e-45	1	1.2	0
Lchi28645	154.4	7.1e-45	1	1.1	0
Lchi23546	154.4	7.2e-45	1	1.2	0
Lchi34246	154.3	7.3e-45	1	1.1	0
Lchi31161	154.3	7.3e-45	1	1.2	0
Lchi28290	154.2	7.9e-45	1	1.3	0
Lchi11158	154.2	7.9e-45	1	1.2	0
Lchi16828	154.2	8e-45	1	1.2	0
Lchi16570	154.2	8.4e-45	1	1	0
Lchi21971	154.1	8.7e-45	1	1.1	0
Lchi26243	154	9.2e-45	1	1.2	0
Lchi26241	154	9.3e-45	1	1.2	0
Lchi23213	154	9.4e-45	1	1.3	0
Lchi24193	154	9.4e-45	1	1.2	0
Lchi02957	154	9.5e-45	1	1.2	0
Lchi23544	153.8	1.1e-44	1	1.2	0
Lchi09093	153.8	1.1e-44	1	1.3	0
Lchi34692	153.7	1.1e-44	1	1.1	0
Lchi15212	153.6	1.2e-44	1	1.1	0
Lchi04282	153.6	1.3e-44	1	1.2	0
Lchi25743	153.5	1.3e-44	1	1.1	0
Lchi11421	153.5	1.3e-44	1	1.1	0
Lchi23543	153.5	1.3e-44	1	1.2	0
Lchi06419	153.4	1.4e-44	1	1.1	0
Lchi04309	153.4	1.4e-44	2	2.2	0
Lchi25654	153.4	1.5e-44	1	1.2	0
Lchi04172	153.3	1.5e-44	1	1.1	0
Lchi15215	153.2	1.6e-44	1	1.1	0
Lchi04144	153.2	1.7e-44	1	1.2	0
Lchi05684	153.2	1.7e-44	1	1.1	0
Lchi13139	153.1	1.7e-44	1	1.1	0
Lchi34456	153.1	1.7e-44	1	1.2	0
Lchi23510	153.1	1.7e-44	1	1.5	0
Lchi23513	153.1	1.8e-44	1	1.5	0
Lchi25185	153.1	1.8e-44	1	1.2	0
Lchi32500	153	1.8e-44	1	1.1	0
Lchi10854	153	1.9e-44	1	1.1	0
Lchi15289	152.9	2e-44	1	1.2	0
Lchi23197	152.9	2.1e-44	1	1.2	0
Lchi31149	152.8	2.1e-44	1	1.2	0
Lchi03268	152.8	2.2e-44	1	1.4	0
Lchi21962	152.8	2.2e-44	1	1.1	0
Lchi34115	152.7	2.3e-44	1	1.2	0
Lchi05803	152.7	2.3e-44	1	1.3	0
Lchi00573	152.7	2.3e-44	1	1.1	0
Lchi21421	152.7	2.4e-44	1	1.1	0
Lchi08188	152.7	2.4e-44	1	1.1	0
Lchi23189	152.6	2.4e-44	1	1.3	0
Lchi29411	152.6	2.5e-44	1	1.2	0
Lchi24918	152.6	2.5e-44	1	1.1	0
Lchi19050	152.6	2.5e-44	1	1.2	0
Lchi02733	152.5	2.6e-44	1	1.2	0
Lchi29735	152.5	2.7e-44	1	1.2	0
Lchi30024	152.4	2.8e-44	1	1.1	0
Lchi23658	152.4	2.9e-44	1	1.3	0
Lchi13982	152.4	2.9e-44	1	1.3	0
Lchi09350	152.4	2.9e-44	1	1.3	0
Lchi34113	152.4	2.9e-44	1	1.3	0
Lchi26444	152.3	3.1e-44	1	1.2	0
Lchi10997	152.3	3.1e-44	1	1.1	0
Lchi04164	152.2	3.3e-44	1	1.2	0
Lchi19423	152.1	3.5e-44	1	1.1	0
Lchi22610	152.1	3.5e-44	1	1.3	0
Lchi10872	152.1	3.5e-44	1	1.1	0
Lchi12833	152.1	3.5e-44	1	1.1	0
Lchi23553	152	3.7e-44	1	1.2	0
Lchi24602	152	3.7e-44	1	1.3	0
Lchi12700	152	3.9e-44	1	1.2	0
Lchi34151	151.9	4.2e-44	1	1.2	0
Lchi32288	151.8	4.4e-44	1	1.2	0
Lchi32793	151.6	5e-44	1	1.2	0
Lchi19234	151.6	5.1e-44	1	1.1	0
Lchi05800	151.6	5.2e-44	1	1.3	0
Lchi04147	151.5	5.5e-44	1	1.1	0
Lchi13136	151.4	5.7e-44	1	1.1	0
Lchi30455	151.3	6.4e-44	1	1.2	0
Lchi27946	151.2	6.8e-44	1	1.1	0
Lchi32682	151.2	6.8e-44	1	1.1	0
Lchi16317	151.1	7e-44	1	1.2	0
Lchi26252	151.1	7.2e-44	1	1.3	0
Lchi02750	151.1	7.2e-44	1	1.1	0
Lchi35208	151.1	7.3e-44	1	1.2	0
Lchi34946	151.1	7.4e-44	1	1.4	0
Lchi34847	151	7.5e-44	1	1.1	0
Lchi25658	151	7.6e-44	1	1.2	0
Lchi00174	150.9	8.1e-44	1	1.2	0
Lchi29275	150.9	8.1e-44	1	1.3	0
Lchi28644	150.8	8.6e-44	1	1.1	0
Lchi09258	150.8	8.9e-44	1	1.1	0
Lchi22206	150.7	9.2e-44	1	1.1	0
Lchi02986	150.7	9.2e-44	1	1.1	0
Lchi23774	150.6	1e-43	1	1.1	0
Lchi16309	150.6	1e-43	1	1.2	0
Lchi23783	150.6	1e-43	1	1.1	0
Lchi22873	150.5	1.1e-43	1	1.3	0
Lchi14211	150.5	1.1e-43	1	1.2	0
Lchi15793	150.5	1.1e-43	1	1.1	0
Lchi23224	150.5	1.1e-43	1	1.4	0
Lchi22396	150.4	1.2e-43	1	1	0
Lchi09624	150.3	1.3e-43	1	1.2	0
Lchi23504	150.2	1.4e-43	1	1.1	0
Lchi16490	150.2	1.4e-43	1	1.1	0
Lchi33288	150.1	1.4e-43	1	1.1	0
Lchi29031	150.1	1.4e-43	1	1.1	0
Lchi09750	150.1	1.4e-43	1	1.1	0
Lchi02956	150.1	1.5e-43	1	1.2	0
Lchi21462	150.1	1.5e-43	1	1.1	0
Lchi16790	150.1	1.5e-43	2	2.1	0
Lchi32296	150	1.5e-43	1	1.4	0
Lchi27345	149.9	1.6e-43	1	1.2	0
Lchi21142	149.8	1.8e-43	1	1.3	0
Lchi08823	149.8	1.8e-43	1	1.1	0
Lchi22839	149.7	1.9e-43	1	1.4	0
Lchi32286	149.7	1.9e-43	2	1.4	0
Lchi29027	149.7	2e-43	1	1.1	0
Lchi23201	149.7	2e-43	1	1.3	0
Lchi26683	149.6	2e-43	1	1.2	0
Lchi15241	149.6	2.1e-43	1	1.1	0
Lchi15235	149.5	2.1e-43	1	1.3	0
Lchi23217	149.5	2.2e-43	1	1.1	0
Lchi03212	149.5	2.2e-43	2	2.6	1.3
Lchi21928	149.5	2.2e-43	1	1.1	0
Lchi23198	149.5	2.2e-43	1	1.2	0
Lchi32794	149.4	2.3e-43	1	1.2	0
Lchi04171	149.3	2.5e-43	1	1.1	0
Lchi01331	149.3	2.6e-43	1	1.1	0
Lchi10801	149.1	2.8e-43	1	1.2	0
Lchi29732	149.1	2.8e-43	1	1.2	0
Lchi34607	149.1	2.9e-43	1	1.2	0
Lchi25660	149.1	3e-43	1	1.2	0
Lchi30461	149	3.1e-43	1	1.2	0
Lchi33385	149	3.2e-43	1	1.2	0
Lchi31246	149	3.2e-43	1	1.2	0
Lchi04885	148.8	3.6e-43	1	1.2	0.1
Lchi24060	148.8	3.7e-43	1	1.2	0
Lchi29068	148.8	3.7e-43	1	1.2	0
Lchi17909	148.7	3.9e-43	1	1.2	0
Lchi28475	148.7	4e-43	2	1.6	0
Lchi20491	148.6	4e-43	1	1.2	0
Lchi32600	148.6	4.1e-43	1	1.2	0
Lchi22738	148.6	4.1e-43	1	1.1	0
Lchi13794	148.6	4.1e-43	1	1.1	0
Lchi16118	148.6	4.2e-43	1	1.3	0
Lchi06935	148.5	4.4e-43	2	2.1	0
Lchi04156	148.5	4.5e-43	1	1.1	0
Lchi31936	148.5	4.6e-43	1	1.2	0
Lchi17969	148.3	5.1e-43	2	2.3	0.1
Lchi17863	148.3	5.1e-43	1	1.1	0
Lchi03570	148.3	5.2e-43	1	1.2	0
Lchi16111	148.3	5.2e-43	1	1.3	0
Lchi13997	148.2	5.4e-43	1	1.3	0
Lchi34676	148.2	5.5e-43	1	1.1	0
Lchi34453	148.2	5.7e-43	1	1.1	0
Lchi17154	148.1	5.8e-43	1	1.2	0
Lchi23526	148	6.2e-43	1	1.2	0
Lchi08747	148	6.2e-43	1	1.2	0
Lchi21810	148	6.3e-43	1	1.1	0
Lchi33449	148	6.3e-43	1	1.2	0
Lchi28119	147.9	6.9e-43	1	1.2	0
Lchi34454	147.9	7e-43	1	1.2	0
Lchi34972	147.8	7.5e-43	1	1.2	0
Lchi29285	147.7	7.7e-43	1	1.2	0
Lchi15238	147.6	8.1e-43	1	1.3	0
Lchi00016	147.6	8.6e-43	1	1.4	0
Lchi12245	147.5	9.2e-43	1	1.2	0
Lchi34143	147.5	9.2e-43	1	1.2	0
Lchi01896	147.4	9.5e-43	1	1.2	0
Lchi21457	147.4	9.8e-43	1	1.1	0
Lchi33424	147.2	1.1e-42	1	1.1	0
Lchi17916	147.2	1.1e-42	1	1.2	0
Lchi03269	147.1	1.2e-42	1	1.1	0
Lchi18616	147.1	1.2e-42	1	1.2	0
Lchi24154	147.1	1.2e-42	1	1.1	0
Lchi22607	147	1.3e-42	1	1.2	0
Lchi25641	147	1.3e-42	1	1.2	0
Lchi13138	146.9	1.3e-42	1	1.3	0
Lchi10668	146.9	1.4e-42	1	1.1	0
Lchi03569	146.8	1.4e-42	1	1.2	0
Lchi04989	146.8	1.4e-42	1	1.2	0
Lchi25209	146.8	1.5e-42	1	1.1	0
Lchi28894	146.7	1.5e-42	1	1.1	0
Lchi13134	146.7	1.5e-42	1	1.2	0
Lchi25805	146.7	1.5e-42	1	1.2	0
Lchi24192	146.7	1.6e-42	1	1.2	0
Lchi04140	146.7	1.6e-42	1	1.3	0
Lchi25804	146.7	1.6e-42	1	1.1	0
Lchi19247	146.6	1.6e-42	2	2.1	0
Lchi17489	146.6	1.7e-42	1	1.3	0
Lchi15583	146.6	1.7e-42	1	1.1	0
Lchi08999	146.6	1.7e-42	2	1.5	0
Lchi23776	146.6	1.7e-42	1	1.2	0
Lchi28441	146.6	1.8e-42	1	1.2	0
Lchi09748	146.5	1.8e-42	1	1.1	0
Lchi05175	146.4	1.9e-42	1	1.1	0
Lchi30864	146.4	1.9e-42	1	1.2	0
Lchi25659	146.4	2e-42	1	1.1	0
Lchi03691	146.4	2e-42	1	1.1	0
Lchi16215	146.3	2.1e-42	1	1.2	0
Lchi35125	146.3	2.1e-42	2	1.6	0.1
Lchi25199	146.3	2.1e-42	1	1.2	0
Lchi15329	146.2	2.2e-42	1	1.3	0
Lchi34359	146.2	2.3e-42	1	1.1	0
Lchi15331	146.1	2.3e-42	1	1.1	0
Lchi11603	145.9	2.7e-42	1	1.1	0
Lchi32159	145.8	2.9e-42	1	1.1	0
Lchi20380	145.8	2.9e-42	1	1.1	0
Lchi32444	145.8	3e-42	1	1.1	0
Lchi33919	145.8	3e-42	1	1.2	0
Lchi00710	145.6	3.3e-42	1	1.1	0
Lchi17407	145.6	3.5e-42	1	1.3	0
Lchi26644	145.5	3.7e-42	1	1.2	0
Lchi29024	145.5	3.7e-42	1	1.1	0
Lchi31195	145.4	3.9e-42	1	1.3	0
Lchi30662	145.4	4e-42	1	1.1	0
Lchi02559	145.3	4.3e-42	1	1.3	0
Lchi21416	145.3	4.4e-42	1	1.1	0
Lchi25448	145.2	4.4e-42	1	1.2	0
Lchi20176	145.2	4.4e-42	1	1.1	0
Lchi25197	145.2	4.4e-42	1	1.1	0
Lchi16319	145.2	4.6e-42	1	1	0
Lchi15237	145.2	4.6e-42	1	1.2	0
Lchi30668	145.1	4.8e-42	1	1.1	0
Lchi08531	145	5.1e-42	1	1.1	0
Lchi04154	145	5.2e-42	1	1.1	0
Lchi33852	145	5.3e-42	1	1.1	0
Lchi03266	145	5.4e-42	1	1.1	0
Lchi25983	144.9	5.4e-42	2	3.1	0.1
Lchi07065	144.9	5.7e-42	1	1.2	0
Lchi32510	144.9	5.8e-42	1	1.2	0
Lchi12999	144.8	5.8e-42	2	2.1	0
Lchi33093	144.8	5.8e-42	1	1.1	0
Lchi33872	144.7	6.2e-42	1	1.1	0
Lchi13910	144.7	6.4e-42	2	2.1	0
Lchi04303	144.7	6.5e-42	1	1.1	0
Lchi12479	144.7	6.6e-42	1	1.2	0
Lchi15236	144.6	6.7e-42	1	1.2	0
Lchi25198	144.6	6.9e-42	1	1.2	0
Lchi06705	144.6	7.1e-42	1	1.2	0
Lchi32501	144.5	7.2e-42	1	1.1	0
Lchi31510	144.4	7.7e-42	1	1.1	0
Lchi23454	144.3	8.3e-42	1	1.1	0
Lchi29746	144.3	8.5e-42	1	1.2	0
Lchi21967	144.3	8.6e-42	1	1.2	0
Lchi05773	144.2	8.9e-42	1	1.1	0
Lchi00078	144.2	9.3e-42	1	1	0
Lchi23528	144.2	9.4e-42	1	1.2	0
Lchi29959	144.1	1e-41	1	1.1	0
Lchi09884	144	1e-41	1	1.1	0
Lchi28659	144	1.1e-41	1	1.7	0
Lchi03633	144	1.1e-41	1	1.1	0
Lchi12705	144	1.1e-41	1	1	0
Lchi30398	144	1.1e-41	1	1.1	0
Lchi16324	143.8	1.2e-41	1	1.2	0
Lchi21456	143.8	1.2e-41	1	1.1	0
Lchi32407	143.7	1.3e-41	1	1.2	0
Lchi28663	143.7	1.3e-41	1	1.6	0
Lchi28671	143.7	1.3e-41	1	1.6	0
Lchi04299	143.7	1.3e-41	1	1.2	0
Lchi20018	143.6	1.4e-41	1	1.2	0
Lchi23452	143.6	1.4e-41	1	1.2	0
Lchi16125	143.5	1.4e-41	1	1.1	0
Lchi16739	143.5	1.5e-41	2	2.1	0
Lchi30107	143.4	1.6e-41	1	1.2	0
Lchi17907	143.3	1.8e-41	1	1.2	0
Lchi09668	143.1	1.9e-41	2	2.2	0
Lchi00601	143	2.1e-41	1	1.2	0
Lchi15239	143	2.1e-41	1	1.2	0
Lchi07746	143	2.1e-41	1	1.1	0
Lchi30005	143	2.2e-41	1	1.1	0
Lchi31774	142.9	2.2e-41	1	1.2	0
Lchi04278	142.9	2.2e-41	1	1.1	0
Lchi01729	142.8	2.4e-41	1	1.1	0
Lchi28664	142.7	2.5e-41	1	1.6	0
Lchi17349	142.7	2.5e-41	1	1.2	0
Lchi01728	142.7	2.6e-41	1	1.1	0
Lchi33326	142.7	2.6e-41	1	1.1	0
Lchi30095	142.6	2.8e-41	1	1.1	0
Lchi24768	142.6	2.8e-41	1	1.2	0
Lchi33182	142.6	2.9e-41	1	1.2	0
Lchi15242	142.5	2.9e-41	1	1.2	0
Lchi26753	142.5	3.1e-41	1	1.1	0
Lchi29093	142.5	3.1e-41	1	1.1	0
Lchi30664	142.5	3.1e-41	1	1	0
Lchi16006	142.4	3.1e-41	1	1.2	0
Lchi25200	142.4	3.2e-41	1	1.2	0
Lchi14485	142.4	3.3e-41	1	1.2	0
Lchi04343	142.4	3.3e-41	1	1.1	0
Lchi31739	142.2	3.7e-41	1	1.1	0
Lchi31744	142.2	3.8e-41	1	1.1	0
Lchi03993	142.1	4e-41	1	1.3	0
Lchi20167	142.1	4e-41	1	1.2	0
Lchi29264	142.1	4.1e-41	2	1.9	0
Lchi07345	142	4.2e-41	1	1.2	0
Lchi04313	142	4.3e-41	1	1.1	0
Lchi22622	142	4.3e-41	1	2	0
Lchi09232	142	4.3e-41	2	1.5	0
Lchi22169	141.9	4.5e-41	1	1.1	0
Lchi12611	141.9	4.7e-41	1	1.1	0
Lchi29750	141.9	4.7e-41	1	1.1	0
Lchi07565	141.8	5e-41	2	2.1	0.1
Lchi04301	141.8	5.1e-41	1	1.1	0
Lchi07314	141.8	5.1e-41	1	1.1	0
Lchi29028	141.6	5.8e-41	1	1.1	0
Lchi22870	141.4	6.6e-41	1	1.5	0
Lchi34390	141.4	6.6e-41	2	2.1	0
Lchi07266	141.3	7e-41	1	1.4	0
Lchi23761	141.3	7.2e-41	1	1.4	0
Lchi04344	141.2	7.7e-41	1	1.1	0
Lchi03727	141.1	8.2e-41	1	1.2	0
Lchi28414	141	8.4e-41	1	1.2	0
Lchi30934	141	8.4e-41	1	1.2	0
Lchi29884	140.9	9.2e-41	1	1.1	0
Lchi16014	140.8	9.8e-41	1	1.2	0
Lchi30941	140.7	1e-40	1	1.2	0
Lchi06789	140.7	1.1e-40	1	1.3	0
Lchi25652	140.6	1.1e-40	1	1.3	0
Lchi22613	140.6	1.1e-40	1	1.9	0
Lchi29749	140.6	1.1e-40	1	1.2	0
Lchi26705	140.6	1.2e-40	1	1.1	0
Lchi20166	140.5	1.2e-40	2	1.5	0
Lchi30871	140.4	1.3e-40	1	1.1	0
Lchi32339	140.4	1.4e-40	1	1.4	0
Lchi16010	140.3	1.4e-40	1	1.2	0
Lchi21454	140	1.7e-40	1	1.1	0
Lchi34127	140	1.8e-40	1	1.1	0
Lchi30017	139.9	1.8e-40	1	1.1	0
Lchi16325	139.9	1.9e-40	1	1.1	0
Lchi30865	139.7	2.1e-40	1	1.2	0
Lchi32706	139.7	2.2e-40	1	1.8	0.1
Lchi12877	139.6	2.3e-40	3	3.1	0
Lchi21963	139.6	2.3e-40	1	1.3	0
Lchi13663	139.5	2.4e-40	1	1.1	0
Lchi30666	139.5	2.5e-40	1	1.1	0
Lchi18268	139.4	2.6e-40	1	1.2	0
Lchi01776	139.4	2.6e-40	1	1.2	0
Lchi30931	139.4	2.7e-40	1	1.1	0
Lchi25205	139.4	2.7e-40	1	1.1	0
Lchi03523	139.3	2.8e-40	2	1.7	0
Lchi24946	139	3.5e-40	1	1	0
Lchi20727	139	3.6e-40	1	1.2	0
Lchi15852	139	3.6e-40	1	1.2	0
Lchi03531	138.9	3.8e-40	1	2	0
Lchi15196	138.8	4.1e-40	2	1.6	0
Lchi30660	138.7	4.3e-40	1	1.1	0
Lchi16008	138.7	4.5e-40	1	1.2	0
Lchi05278	138.6	4.8e-40	2	2.2	0
Lchi27711	138.3	5.6e-40	1	1.1	0
Lchi03297	138.2	6e-40	1	1.5	0
Lchi03636	138.2	6.3e-40	2	2.2	0
Lchi31547	138.1	6.5e-40	1	1.1	0
Lchi13582	138.1	6.8e-40	1	1.3	0
Lchi34296	138.1	6.8e-40	1	2.1	0
Lchi23278	137.9	7.4e-40	1	1.3	0
Lchi24919	137.8	8.4e-40	1	1.4	0
Lchi31507	137.7	8.6e-40	1	1.1	0
Lchi33414	137.7	8.6e-40	1	1.1	0
Lchi11494	137.7	9.1e-40	1	1.2	0
Lchi33853	137.3	1.2e-39	1	1.1	0
Lchi31990	137.2	1.2e-39	1	1.2	0
Lchi07811	137.1	1.3e-39	1	1.2	0
Lchi25796	136.9	1.6e-39	2	2.2	0
Lchi16013	136.8	1.6e-39	1	1.2	0
Lchi11836	136.8	1.6e-39	1	1.2	0
Lchi22696	136.7	1.8e-39	2	1.6	1.1
Lchi05608	136.7	1.8e-39	1	1.1	0
Lchi11223	136.6	1.8e-39	1	1.1	0
Lchi14589	136.6	1.9e-39	1	1.1	0
Lchi03728	136.4	2.2e-39	1	1.2	0
Lchi02681	136.4	2.2e-39	2	1.7	0
Lchi35271	136.2	2.6e-39	1	1.1	0
Lchi29034	136.1	2.8e-39	1	1.2	0
Lchi29158	135.9	3.2e-39	1	1.4	0
Lchi17333	135.5	4.2e-39	1	1.2	0
Lchi31730	135.4	4.4e-39	2	2.1	0
Lchi33181	135.4	4.5e-39	3	2.6	0.1
Lchi33054	135.2	5e-39	2	1.7	0
Lchi12873	135.1	5.3e-39	1	1.1	0
Lchi23535	135	5.8e-39	1	1.5	0
Lchi35137	135	5.9e-39	1	1.6	0
Lchi32297	135	6e-39	1	1.1	0
Lchi28658	134.9	6.3e-39	3	2.5	0.1
Lchi13033	134.7	7.1e-39	1	1.1	0
Lchi20015	134.7	7.2e-39	2	2.1	0
Lchi30454	134.5	8.3e-39	1	1.1	0
Lchi33932	134.5	8.6e-39	1	1.2	0
Lchi10803	134.4	9.2e-39	1	1.1	0
Lchi28246	134.3	9.7e-39	3	2.8	0.6
Lchi08996	134.2	1e-38	1	1.3	0
Lchi34668	134.1	1.1e-38	2	2.1	0
Lchi16315	133.8	1.3e-38	1	1	0
Lchi13120	133.7	1.4e-38	1	1.2	0
Lchi25208	133.7	1.5e-38	1	1.2	0
Lchi07558	133.6	1.5e-38	1	1.1	0
Lchi26904	133.5	1.6e-38	2	2.1	0.1
Lchi05870	133.1	2.2e-38	1	1.1	0
Lchi03198	133.1	2.2e-38	1	1.1	0
Lchi03258	133.1	2.3e-38	1	1.2	0
Lchi17033	133	2.4e-38	1	1.1	0
Lchi23534	132.7	3e-38	1	1.1	0
Lchi29159	132.4	3.5e-38	1	1.1	0
Lchi31465	132.4	3.7e-38	1	1.1	0
Lchi26219	132.4	3.7e-38	1	1.3	0
Lchi08062	132.1	4.4e-38	2	1.9	0
Lchi30869	132	4.7e-38	1	1.1	0
Lchi28627	132	4.9e-38	1	1.2	0
Lchi00865	132	4.9e-38	2	1.6	0
Lchi05366	131.6	6.2e-38	1	1.1	0
Lchi30028	131.4	7.2e-38	1	1.1	0
Lchi16320	131.4	7.5e-38	1	1.1	0
Lchi30458	131.2	8.2e-38	1	1.1	0
Lchi21165	130.9	1e-37	1	1.5	0
Lchi30646	130.3	1.6e-37	1	1	0
Lchi21792	130.2	1.7e-37	1	1.1	0
Lchi27497	130.1	1.8e-37	1	1.3	0
Lchi18147	129.9	2.1e-37	1	1.2	0
Lchi28788	129.7	2.4e-37	3	2.7	0
Lchi16314	129.1	3.6e-37	1	1.1	0
Lchi11513	128.8	4.5e-37	1	1.2	0
Lchi07669	128.7	4.9e-37	2	2.1	0.2
Lchi20689	128.7	4.9e-37	1	1.3	0
Lchi06161	128.6	5.3e-37	1	1	0
Lchi32057	128.4	6e-37	1	1.1	0
Lchi22098	128.2	6.7e-37	1	1.1	0
Lchi15324	127.7	1e-36	1	1.2	0
Lchi11766	127.4	1.2e-36	1	1.3	0
Lchi33513	127.3	1.3e-36	2	2.1	0.1
Lchi02800	127.2	1.4e-36	1	1.1	0
Lchi29487	127.1	1.5e-36	2	3.2	0
Lchi31648	127	1.6e-36	1	1.2	0
Lchi09082	126.8	1.8e-36	2	2.1	0.1
Lchi23533	126.3	2.7e-36	1	1.2	0
Lchi01426	125.9	3.6e-36	2	1.9	0
Lchi09594	125.8	3.7e-36	2	2.2	0
Lchi18270	125.7	4.1e-36	1	1	0
Lchi25006	125.6	4.4e-36	1	1.1	0
Lchi07309	125.3	5.3e-36	1	1.1	0
Lchi08809	125.1	5.9e-36	1	1.2	0
Lchi25194	125	6.8e-36	1	1.2	0
Lchi10256	124.7	7.9e-36	1	1.1	0
Lchi18913	124.5	9.5e-36	1	1.3	2.6
Lchi29569	124.3	1.1e-35	1	1.2	0
Lchi03998	123.9	1.4e-35	1	1.2	0
Lchi30970	123.8	1.5e-35	3	3.2	0
Lchi04002	123.5	1.9e-35	1	1.2	0
Lchi25202	123.4	2e-35	2	2.1	0
Lchi21843	123.2	2.3e-35	1	1.1	0
Lchi03637	123.2	2.4e-35	2	2	0.1
Lchi05275	123.2	2.4e-35	1	1.1	0
Lchi28667	123.1	2.5e-35	1	1.3	0
Lchi31194	123	2.6e-35	1	1.3	0
Lchi29742	123	2.7e-35	1	1.2	0
Lchi32854	122.7	3.3e-35	1	1.1	0
Lchi15851	122.7	3.3e-35	1	1.8	0
Lchi15233	122.3	4.4e-35	2	2.3	0
Lchi08897	122.2	4.7e-35	2	2	0
Lchi35384	121.8	6.1e-35	1	1.1	0.1
Lchi29889	121.6	7.3e-35	1	1.2	0
Lchi23806	121.4	8.5e-35	1	1.2	0
Lchi09351	121.3	9.1e-35	2	2.1	0
Lchi05549	121.2	9.6e-35	2	2.2	0
Lchi33119	121.1	1e-34	1	1.1	0
Lchi26691	120.9	1.2e-34	1	1.3	0
Lchi02308	120.6	1.5e-34	1	1.7	0
Lchi23623	120.5	1.6e-34	1	1.3	0
Lchi05268	120.4	1.7e-34	1	1.1	0
Lchi15788	120.2	1.9e-34	1	1.1	0
Lchi06308	119.9	2.4e-34	1	1.1	0
Lchi22156	119.7	2.7e-34	1	1.2	0
Lchi33431	119.7	2.7e-34	1	2	0
Lchi26236	119.7	2.8e-34	1	1.3	0
Lchi31740	119.3	3.7e-34	1	1.1	0
Lchi25453	119.2	3.8e-34	2	2.2	0
Lchi31798	119.1	4.1e-34	1	1.1	0
Lchi00571	118.9	4.7e-34	1	1.1	0
Lchi12704	118.9	4.8e-34	1	1.2	0
Lchi18457	118.8	5.1e-34	1	1.1	0
Lchi17864	118.7	5.4e-34	2	2.5	0
Lchi04000	118.5	6.5e-34	1	1.1	0
Lchi16429	118.4	6.6e-34	1	1.1	0
Lchi09035	118.4	6.6e-34	1	1.1	0
Lchi24179	118.3	7.1e-34	1	1.1	0
Lchi02846	118.2	7.9e-34	1	1.2	0
Lchi24136	118.1	8.5e-34	1	1.1	0
Lchi01263	117.8	1e-33	2	2.1	0.1
Lchi29121	117.8	1e-33	1	1.1	0
Lchi24178	117.7	1.1e-33	1	1.1	0
Lchi22107	117.6	1.2e-33	1	1.4	0
Lchi00959	117.4	1.4e-33	1	1.3	0
Lchi02349	117.4	1.4e-33	1	1.1	0
Lchi31731	117.3	1.5e-33	1	1.1	0
Lchi26185	117.2	1.6e-33	1	1.1	0
Lchi15213	116.8	2.1e-33	1	1.1	0
Lchi35232	116.7	2.2e-33	1	1.2	0
Lchi04808	116.6	2.3e-33	2	2.1	0
Lchi07336	116.5	2.5e-33	1	1.1	0
Lchi24181	116.5	2.5e-33	1	1.2	0
Lchi05265	116.4	2.7e-33	2	2.2	0
Lchi32003	116.3	2.9e-33	1	1.1	0
Lchi15758	115.9	3.9e-33	1	1.1	0
Lchi10163	115.8	4.2e-33	1	1.2	0
Lchi24177	115.7	4.6e-33	1	1.1	0
Lchi11833	115.3	5.9e-33	2	2.1	0
Lchi26256	115.3	6.1e-33	1	1.1	0
Lchi30903	115.3	6.1e-33	1	1.1	0
Lchi09807	115.2	6.3e-33	1	1.2	0
Lchi24190	115.1	6.8e-33	1	1.1	0
Lchi24921	115	7.1e-33	1	1.1	0
Lchi25206	114.8	8.2e-33	1	1.1	0
Lchi11397	114.8	8.5e-33	2	2.2	0.1
Lchi31725	114.8	8.8e-33	2	1.4	0
Lchi30933	114.6	9.9e-33	1	1.1	0
Lchi14214	114.4	1.1e-32	1	1.2	0
Lchi18670	114.2	1.3e-32	2	2.3	0.1
Lchi26122	114.1	1.4e-32	2	2.1	0
Lchi15271	114.1	1.4e-32	1	1.1	0
Lchi32496	114	1.5e-32	2	2.1	0
Lchi30196	113.8	1.7e-32	1	1.3	0
Lchi10912	113.5	2.2e-32	1	1.1	0
Lchi23565	113.3	2.5e-32	2	2.1	0.1
Lchi04741	113.2	2.7e-32	1	1.1	0
Lchi06811	113	3e-32	1	1.1	0
Lchi15330	113	3e-32	1	1	0
Lchi01575	112.9	3.2e-32	1	1.2	0
Lchi15783	112.7	3.8e-32	1	1.1	0
Lchi06487	112.5	4.4e-32	1	1.1	0
Lchi32560	112.4	4.7e-32	1	1.2	0
Lchi13891	112.2	5.2e-32	1	1.1	0
Lchi32592	112.2	5.2e-32	1	1	0
Lchi06809	112.2	5.3e-32	1	1	0
Lchi32852	112.2	5.4e-32	1	1.3	0
Lchi32558	112	6.2e-32	1	1.2	0
Lchi24202	111.8	6.8e-32	1	1	0
Lchi16906	111.8	6.8e-32	1	1.1	0
Lchi27356	111.5	8.4e-32	1	1.3	0
Lchi26913	111.5	8.7e-32	1	1.2	0
Lchi15032	111.4	9.3e-32	1	1.2	0
Lchi25657	111.1	1.1e-31	3	2.4	3.8
Lchi33851	111	1.2e-31	1	1.3	0
Lchi28893	110.8	1.4e-31	1	1.1	0
Lchi20895	110.7	1.5e-31	1	1.9	0
Lchi33165	110.5	1.7e-31	1	1.1	0
Lchi26488	110.4	1.9e-31	1	1.2	0
Lchi03270	110	2.4e-31	1	1.1	0
Lchi07293	109.9	2.6e-31	2	2.1	0.1
Lchi24221	109.4	3.8e-31	1	1.1	0
Lchi26347	109.2	4.2e-31	2	2.8	0
Lchi32293	108.7	6.4e-31	1	1.1	0
Lchi28665	108.6	6.7e-31	1	1.2	0
Lchi19707	107.8	1.2e-30	1	1.2	0
Lchi24398	107.5	1.5e-30	1	1.4	0
Lchi30930	107.4	1.5e-30	1	1.2	0
Lchi32603	107.4	1.6e-30	1	1.1	0
Lchi25443	107.1	1.9e-30	1	1.3	0
Lchi29512	106.7	2.5e-30	1	1.2	0
Lchi09584	106.5	2.9e-30	1	1.8	0
Lchi09370	106.2	3.5e-30	3	3.1	0
Lchi28642	106.2	3.6e-30	2	2.1	0
Lchi19499	106.2	3.6e-30	1	1.2	0
Lchi14530	106.2	3.7e-30	1	1.2	0
Lchi15768	106.1	3.8e-30	1	1.2	0
Lchi00770	105.9	4.3e-30	1	1.1	0
Lchi26829	105.7	5e-30	1	1.1	0
Lchi31193	105.5	6e-30	2	2.4	0
Lchi25458	105.4	6.2e-30	2	2.1	0
Lchi04974	105.3	6.8e-30	2	2.4	0
Lchi23718	105.1	7.8e-30	1	1.1	0
Lchi07540	104.6	1.1e-29	2	2.2	0.1
Lchi34740	104.5	1.2e-29	1	1.1	0
Lchi14891	104.4	1.2e-29	1	1.1	0
Lchi10792	104.4	1.2e-29	3	2.3	0
Lchi00586	104.2	1.5e-29	1	1.2	0
Lchi10044	104.1	1.6e-29	1	1.1	0
Lchi29160	103.5	2.3e-29	1	1.3	0
Lchi33809	103.4	2.6e-29	1	1.2	0
Lchi32178	103.4	2.6e-29	1	1.5	0
Lchi24471	102.7	4.3e-29	1	1.1	0
Lchi04478	102.5	4.7e-29	1	1.1	0
Lchi31196	102.5	4.8e-29	2	2.1	0.1
Lchi35214	102.4	5e-29	1	1.1	0
Lchi08439	102.3	5.7e-29	1	1.1	0
Lchi35481	102.1	6.1e-29	2	2.1	0
Lchi05259	102	6.9e-29	1	1.2	0
Lchi33041	101.8	7.8e-29	1	1.2	0
Lchi06630	101.8	7.9e-29	1	1.3	0
Lchi24939	101.4	1.1e-28	1	1.1	0
Lchi12234	100.3	2.2e-28	3	3	0.1
Lchi24770	100.1	2.7e-28	2	2.1	0
Lchi30799	100	2.7e-28	1	1	0
Lchi34311	99.9	2.9e-28	1	1.1	0
Lchi32639	99.9	3e-28	1	1.1	0
Lchi02693	99.9	3e-28	1	1.1	0
Lchi00963	99.9	3.1e-28	1	1.1	0
Lchi06591	99.8	3.1e-28	3	2.8	0.1
Lchi08803	99.6	3.6e-28	1	1.2	0
Lchi10165	99.6	3.7e-28	1	1	0
Lchi27755	99.3	4.6e-28	1	1.2	0
Lchi11222	99	5.4e-28	2	1.8	0.1
Lchi06091	98.8	6.5e-28	1	1.2	0
Lchi05220	98.6	7.5e-28	1	1.5	0
Lchi20369	98.3	9.2e-28	1	1.1	0
Lchi15344	98.1	1e-27	2	1.4	0
Lchi06242	98	1.1e-27	1	1.2	0
Lchi24198	97.9	1.2e-27	1	1.2	0
Lchi34420	97.8	1.3e-27	2	2.3	0.1
Lchi03374	97.7	1.4e-27	1	1.2	0
Lchi22395	97.5	1.6e-27	1	1.4	0
Lchi23945	97.5	1.6e-27	2	1.8	0
Lchi31597	97.2	2e-27	2	1.7	0
Lchi25801	97.2	2e-27	1	1.2	0
Lchi22200	96.8	2.7e-27	1	1	0
Lchi26037	96.7	2.8e-27	1	2.1	0
Lchi03942	95.8	5.2e-27	1	1.1	0
Lchi25799	95.8	5.5e-27	2	2.1	0.1
Lchi29802	95.2	8.3e-27	1	1.3	0
Lchi03267	94.8	1.1e-26	2	2.1	0
Lchi01420	94.8	1.1e-26	1	1.1	0
Lchi19940	94.6	1.3e-26	1	1.1	0
Lchi03439	94.2	1.7e-26	1	1.1	0
Lchi25613	94.1	1.8e-26	1	1.1	0
Lchi02988	94.1	1.8e-26	1	1.1	0
Lchi23529	94	1.9e-26	1	1.2	0
Lchi00783	94	1.9e-26	1	1.1	0
Lchi08265	93.2	3.4e-26	1	1.1	0
Lchi33534	93.2	3.4e-26	1	1.1	0
Lchi15216	93	3.7e-26	3	3.2	0
Lchi29042	92.6	5e-26	1	1.2	0
Lchi34939	92.5	5.4e-26	1	1.4	0
Lchi28050	92.5	5.4e-26	1	1.5	0
Lchi16567	92.2	6.9e-26	1	1	0
Lchi17097	92	7.5e-26	1	1	0
Lchi17557	91.9	8.2e-26	1	1.2	0
Lchi24321	91.7	9.8e-26	2	2.4	0
Lchi06722	91.6	9.9e-26	1	1.3	0
Lchi25612	90.9	1.7e-25	1	1.4	0
Lchi23764	90.8	1.8e-25	3	2.3	0.1
Lchi23507	90.7	1.9e-25	2	2.2	0
Lchi04003	90.7	2e-25	2	1.5	0
Lchi31162	90.5	2.2e-25	1	1.3	0
Lchi03050	90.5	2.2e-25	1	1.2	0
Lchi30027	90.3	2.5e-25	1	1.4	0
Lchi06850	90.3	2.5e-25	1	1.2	0
Lchi03114	90.2	2.7e-25	1	1	0
Lchi03115	90.2	2.7e-25	1	1.1	0
Lchi35351	90.2	2.7e-25	1	1.1	0
Lchi23766	90	3e-25	1	1	0
Lchi24329	89.5	4.4e-25	1	1.1	0
Lchi23765	89.4	4.7e-25	1	1.1	0
Lchi09033	89.3	5e-25	2	2.3	0
Lchi05938	89.3	5.1e-25	1	1.2	0
Lchi05264	89.2	5.5e-25	1	1.1	0
Lchi30607	89.2	5.6e-25	1	1.1	0
Lchi33834	89.2	5.6e-25	1	1.1	0
Lchi35092	89.2	5.6e-25	1	1.1	0
Lchi32285	89.1	6e-25	1	1.2	0
Lchi21679	89	6.5e-25	1	1.1	0
Lchi04317	88.5	9.2e-25	1	1.2	0
Lchi34867	88.1	1.2e-24	2	2.1	0.1
Lchi35103	87.9	1.4e-24	1	1.1	0
Lchi10635	87.8	1.4e-24	1	1.1	0
Lchi17089	87.8	1.4e-24	1	1.1	0
Lchi35132	87.7	1.5e-24	1	1.1	0
Lchi35086	87.7	1.5e-24	1	1.1	0
Lchi23506	87.6	1.7e-24	1	1.1	0
Lchi29736	87.5	1.8e-24	1	1	0
Lchi30772	87.4	2e-24	2	2.1	0.5
Lchi16012	87.3	2.1e-24	2	1.8	0
Lchi35169	87.2	2.2e-24	1	1.2	0
Lchi09284	87	2.5e-24	1	1.5	0
Lchi21194	87	2.5e-24	1	1.3	0
Lchi03996	87	2.5e-24	1	1.2	0
Lchi22509	86.5	3.6e-24	1	1.3	0
Lchi07159	86	5.3e-24	1	1.1	0
Lchi04842	85.7	6.6e-24	1	1.2	0
Lchi28604	85.4	7.8e-24	1	1.1	0
Lchi15413	85	1e-23	1	1.2	0
Lchi00452	84.7	1.3e-23	1	1.3	0
Lchi08937	84.4	1.6e-23	1	1.6	0
Lchi03779	84	2.1e-23	1	1.3	0
Lchi07318	84	2.2e-23	2	3.1	0
Lchi32122	83.6	2.8e-23	1	1.1	0
Lchi34687	83.5	3e-23	1	1.1	0
Lchi04142	83	4.4e-23	1	1.1	0
Lchi23781	82.2	7.6e-23	1	1.2	0
Lchi02451	82	8.8e-23	1	1.2	0
Lchi07677	81.3	1.4e-22	1	1	0
Lchi27333	81.1	1.6e-22	2	2.1	0
Lchi18240	81	1.7e-22	1	2.7	0
Lchi24490	80.8	2e-22	1	1.4	0
Lchi34005	80.6	2.3e-22	2	2.1	0
Lchi29513	80.4	2.6e-22	1	1.2	0
Lchi26945	80.3	2.9e-22	1	1.1	0
Lchi35446	80.2	3e-22	1	2	0
Lchi09204	80.2	3.1e-22	2	2.2	0
Lchi26282	79.4	5.2e-22	1	1.6	0
Lchi18369	78.9	7.6e-22	1	1.6	0.1
Lchi06939	78.8	8e-22	2	2.1	0
Lchi31439	78.7	8.5e-22	1	1.2	0
Lchi29080	78.5	1e-21	1	1.4	0
Lchi34707	78.4	1.1e-21	1	1.1	0
Lchi10356	78.4	1.1e-21	1	1.1	0
Lchi07723	78.1	1.3e-21	1	1.1	0
Lchi31999	78.1	1.4e-21	1	2.2	0
Lchi22602	77.8	1.6e-21	2	2.3	0.1
Lchi34775	77.6	1.9e-21	2	2.1	0
Lchi12887	77.5	2.1e-21	2	2.4	0
Lchi30814	76.2	5.2e-21	1	1.3	0
Lchi15841	76.1	5.4e-21	1	1.2	0
Lchi28205	76.1	5.5e-21	2	2.1	0.1
Lchi16598	76	6e-21	2	2.2	0.2
Lchi24667	74.9	1.3e-20	2	2.1	0.1
Lchi11645	74.2	2.1e-20	1	1.5	0
Lchi14390	73.6	3.1e-20	1	1.4	0
Lchi05222	73.4	3.6e-20	2	2.1	0
Lchi10851	73.3	3.9e-20	1	1.3	0
Lchi06707	72.6	6.3e-20	1	1	0
Lchi32121	72.5	6.9e-20	2	2.3	0
Lchi26255	71.8	1.1e-19	2	2.1	0.6
Lchi12888	71.8	1.1e-19	2	1.8	0.1
Lchi23552	71.7	1.2e-19	2	2.3	0
Lchi24944	71.5	1.4e-19	2	2.3	0
Lchi03948	71.5	1.4e-19	2	2.6	0
Lchi17091	71.3	1.5e-19	1	1.2	0
Lchi34624	71.1	1.8e-19	1	1.9	0
Lchi23811	71	1.9e-19	2	2	0
Lchi33212	70.7	2.4e-19	1	1.2	0
Lchi31166	69.5	5.7e-19	2	2.1	0
Lchi34287	69.2	6.8e-19	1	1.6	0.2
Lchi11610	69	7.8e-19	1	1.4	0
Lchi09261	68.9	8.5e-19	1	1.2	0
Lchi17087	67.9	1.7e-18	1	1.2	0
Lchi12002	66.9	3.5e-18	1	1.4	0
Lchi01110	65	1.3e-17	2	2.1	0
Lchi10793	64.7	1.6e-17	2	2.1	0
Lchi08025	64.6	1.8e-17	1	1.3	0
Lchi15183	64	2.6e-17	1	1.6	0
Lchi26254	63.7	3.2e-17	2	2.2	0.4
Lchi24243	63.6	3.6e-17	2	2.1	0.1
Lchi22412	63.5	3.8e-17	2	1.9	0
Lchi25134	63.3	4.4e-17	1	1.1	0
Lchi23202	63.2	4.8e-17	3	2.3	0
Lchi05738	63.1	4.9e-17	1	1	0
Lchi10634	63	5.3e-17	2	1.8	0
Lchi05734	62.4	8.5e-17	1	1.2	0
Lchi17479	62.2	9.3e-17	1	1.3	0
Lchi18807	62.1	1e-16	1	1.2	0
Lchi11624	61.7	1.3e-16	1	1.2	0
Lchi30904	61.6	1.5e-16	1	1.2	0
Lchi17507	61.5	1.5e-16	2	2.1	0.2
Lchi34766	61.4	1.6e-16	1	1.1	0
Lchi16469	61	2.2e-16	2	2.1	0
Lchi00451	60.2	3.8e-16	1	1.1	0
Lchi03936	60.1	4.2e-16	1	2	0
Lchi02778	59.6	6e-16	1	1.1	0
Lchi27347	59.5	6.1e-16	1	1.1	0.1
Lchi15858	59.4	6.6e-16	2	2.1	0
Lchi12884	59.2	8e-16	2	2.2	0
Lchi30191	59.1	8.5e-16	1	1.5	0
Lchi08854	58.8	1e-15	1	1.2	0
Lchi15031	58.5	1.2e-15	1	1.1	0
Lchi06693	58.4	1.4e-15	1	1.2	0
Lchi23206	58.3	1.4e-15	1	1.3	0
Lchi33887	58.3	1.4e-15	1	1.2	0
Lchi15775	58.1	1.7e-15	1	1.2	0
Lchi03456	58	1.8e-15	1	1.1	0
Lchi29738	57	3.6e-15	1	1.1	0
Lchi24645	56.8	4.3e-15	1	1.4	0
Lchi05079	56.7	4.6e-15	2	2.4	0.1
Lchi16478	56.2	6.4e-15	1	1.4	0
Lchi08942	55.8	8.6e-15	1	1.9	0
Lchi31777	55.8	8.7e-15	1	1.1	0
Lchi26922	55.7	8.7e-15	2	1.7	0
Lchi25377	55.6	9.9e-15	1	1	0
Lchi24037	55.5	1e-14	2	2.2	0
Lchi27822	54.4	2.3e-14	3	2.7	0
Lchi16558	54.2	2.6e-14	1	1.2	0
Lchi16310	54.1	2.8e-14	1	1.2	0.1
Lchi20017	53.6	4e-14	1	1.5	0
Lchi23210	53.4	4.5e-14	1	1.3	0
Lchi24400	52.5	8.8e-14	1	1.2	0
Lchi15909	51.8	1.4e-13	2	1.6	0
Lchi03943	51.2	2.1e-13	1	1.2	0
Lchi18600	51.1	2.3e-13	1	1.9	0
Lchi16573	50.7	2.9e-13	2	1.9	0
Lchi24935	50.4	3.8e-13	1	1.1	0.1
Lchi30766	50.4	3.8e-13	1	1.1	0.1
Lchi22608	50.3	3.9e-13	1	1.2	0
Lchi30175	50.1	4.5e-13	2	1.9	0
Lchi34110	50.1	4.5e-13	2	1.9	0
Lchi23530	50	4.8e-13	1	1.2	0
Lchi30187	49.3	8.3e-13	2	2	0.1
Lchi32406	48.7	1.3e-12	1	1.3	0
Lchi31210	48.3	1.7e-12	1	1.1	0
Lchi23515	47.9	2.1e-12	2	2.2	0
Lchi04248	47.4	3.1e-12	2	1.7	0
Lchi19012	47.3	3.3e-12	1	1.1	0
Lchi04342	46.7	5e-12	2	2.1	0
Lchi20811	46.6	5.3e-12	1	1	0.1
Lchi11607	46.6	5.4e-12	1	1.1	0.1
Lchi03192	45.8	9.6e-12	1	1.3	0
Lchi01013	45.4	1.3e-11	1	1.2	0
Lchi14109	45.2	1.4e-11	1	1.2	0
Lchi22201	44.4	2.5e-11	2	2.1	0.1
Lchi04076	43.9	3.6e-11	1	1.1	0
Lchi30866	43.8	3.9e-11	1	1.1	0
Lchi28284	43.6	4.4e-11	1	1.2	0
Lchi26136	43	6.5e-11	1	1.9	0
Lchi08711	42.7	8.3e-11	1	1.4	0
Lchi24319	42.4	1e-10	1	1.1	0
Lchi02448	42.4	1.1e-10	2	1.4	0.2
Lchi31709	40.5	3.9e-10	1	1	0
Lchi34819	40.3	4.6e-10	2	1.9	0.2
Lchi31463	39.6	7.3e-10	1	1	0
Lchi24210	39.1	1e-09	2	2.2	0
Lchi17046	39.1	1e-09	2	2.5	0
Lchi29800	39.1	1e-09	1	1.3	0
Lchi05282	38.6	1.5e-09	1	1.2	0
Lchi04434	38.6	1.5e-09	1	2.7	0.3
Lchi10315	38	2.3e-09	2	2.4	0.1
Lchi05355	37.6	3e-09	2	2	0
Lchi12432	37.1	4.2e-09	1	1.2	0
Lchi28727	37.1	4.3e-09	1	1.2	0
Lchi27088	36.6	5.9e-09	2	1.8	0
Lchi28049	36.5	6.6e-09	1	1.1	0.1
Lchi31635	36.2	7.9e-09	1	1.7	0
Lchi03929	36	9.2e-09	1	1.3	0
Lchi35101	35.7	1.2e-08	1	1.1	0
Lchi33833	35.1	1.7e-08	1	1.1	0
Lchi35165	34.8	2.2e-08	1	1.2	0
Lchi23525	34.5	2.7e-08	1	1.2	0
Lchi35057	33.9	3.9e-08	2	2.2	0
Lchi12166	33.5	5.5e-08	2	1.3	0
Lchi25460	32.8	8.9e-08	2	2.3	0
Lchi18650	32.7	9.4e-08	1	1.4	0
Lchi20642	32.7	9.5e-08	1	1.1	0
Lchi25803	32.6	9.8e-08	1	1.2	0
Lchi24327	32.6	1e-07	1	1.1	0
Lchi27200	31.7	1.8e-07	1	1	0
Lchi21845	31.6	2e-07	1	1.2	0
Lchi18836	30.9	3.2e-07	2	1.7	0
Lchi26450	30.8	3.6e-07	1	1	0
Lchi33748	30.7	3.8e-07	1	1.1	0
Lchi14129	30.3	4.9e-07	1	2.3	0.6
Lchi18651	29.8	7.3e-07	1	1.2	0
Lchi07216	29.7	7.5e-07	1	1.2	0
Lchi18210	29.7	7.9e-07	1	2.1	0.2
Lchi22508	29.5	8.8e-07	1	1.1	0
Lchi04040	28.7	1.5e-06	2	2.4	0.1
Lchi05273	28.5	1.8e-06	2	1.8	0
Lchi23214	28.3	2.1e-06	1	1.2	0
Lchi24604	28.2	2.3e-06	1	1.2	0
Lchi22609	27.2	4.6e-06	1	1.1	0
Lchi19435	27	5.3e-06	1	1.1	0
Lchi05659	26.3	8.2e-06	2	1.9	0
Lchi25025	25.9	1.1e-05	1	1.2	0
Lchi04305	25.5	1.4e-05	2	2.2	0
Lchi34765	24.3	3.4e-05	1	1.5	0
Lchi15230	24.2	3.7e-05	2	2	0.4
Lchi14215	24.1	3.8e-05	1	1.3	0.1
Lchi29474	24.1	3.8e-05	1	1.6	0
Lchi24150	23.8	4.8e-05	1	1.4	0
Lchi31868	23.8	5e-05	1	1.4	0
Lchi27267	23.5	5.9e-05	2	1.6	0
Lchi32411	23.4	6.3e-05	1	1.1	0
Lchi20637	23.2	7.4e-05	1	1.1	0
Lchi27526	22.6	0.00011	1	1.5	0
Lchi33337	22.6	0.00012	1	1.1	0
Lchi22189	22.5	0.00012	1	1.2	0
Lchi21055	22.5	0.00012	1	1.1	0
Lchi05288	21.9	0.00018	1	1.2	0
Lchi15161	21.9	0.00019	2	1.9	0
Lchi30102	21.5	0.00025	2	2	0
Lchi12064	21.4	0.00026	2	2.2	0
Lchi08186	21.4	0.00026	1	1.1	0
Lchi23190	21.3	0.00027	1	1.2	0
Lchi25655	21.3	0.00028	1	1.2	0
Lchi01576	21.1	0.00032	1	1.1	0
Lchi13114	21.1	0.00032	2	2.2	0
Lchi24199	21	0.00036	1	1.1	0
Lchi05840	20.9	0.00038	1	2.4	0.3
Lchi31728	20.8	0.00041	1	1.2	0
Lchi24197	20.7	0.00042	1	1.2	0
Lchi15782	20.2	0.00059	1	1.1	0
Lchi33005	20.1	0.00066	1	1.2	0
Lchi31791	19.9	0.00077	1	1.2	0
Lchi25640	19.7	0.00088	1	1.1	0
