# Supplementary material for: Characterization, evolution, and abiotic stress responses of leucine-rich repeat receptor-like protein kinases (LRR-RLK) in Liriodendron chinense
Source: BMC Genomics. 2024 Jul 31;25:748. doi: 10.1186/s12864-024-10560-3 (PMC11292913; doi:10.1186/s12864-024-10560-3)
Supplement: Supplementary file 3 — Supplementary Material 3: Table S3. Physiochemical properties of LchiLRR-RLK proteins. [file 12864_2024_10560_MOESM3_ESM.xlsx]

## Sheet: Sheet1
	Table S3. Showing the physiochemical properties of the obtained LchiLRR-RLK proteins
					mRNA		CDS
Group #	Protein ID	Gene Name	Name #2	Chr ID	Start	End			Strand	aa. Length	pI	num TM
I	Lchi25805	Lchi_I-1	Lchi_LRR-RLK9	chr1	3550551	3571467			+	911	5.25	0
	Lchi10872	Lchi_I-10	Lchi_LRR-RLK29	chr13	34487315	34512058			-	611	6.3	1
	Lchi16311	Lchi_I-11	Lchi_LRR-RLK125	chr2	12202211	12205990			+	393	6.33	2
	Lchi16574	Lchi_I-12	Lchi_LRR-RLK17	chr1	6917433	6924368			-	410	6.4	0
	Lchi30153	Lchi_I-13	Lchi_LRR-RLK281	Scaffold462	950244	982692			+	369	6.43	1
	Lchi08811	Lchi_I-14	Lchi_LRR-RLK132	chr2	12683292	12700381			-	448	6.46	1
	Lchi07314	Lchi_I-15	Lchi_LRR-RLK93	chr18	64610825	64617102			+	900	6.47	1
	Lchi11158	Lchi_I-16	Lchi_LRR-RLK113	chr19	55994415	56004453			-	875	6.56	1
	Lchi03523	Lchi_I-17	Lchi_LRR-RLK216	chr6	14407421	14415588			+	763	6.59	0
	Lchi23213	Lchi_I-18	Lchi_LRR-RLK117	chr19	15701579	15711269			-	444	6.61	0
	Lchi23217	Lchi_I-19	Lchi_LRR-RLK118	chr19	15966102	15978885			+	717	6.65	0
	Lchi18240	Lchi_I-2	Lchi_LRR-RLK37	chr13	7456465	7466864			-	639	5.41	0
	Lchi03574	Lchi_I-20	Lchi_LRR-RLK220	chr6	15968800	15994693			+	661	6.66	1
	Lchi16564	Lchi_I-21	Lchi_LRR-RLK15	chr1	6397579	6471218			-	467	6.69	1
	Lchi12861	Lchi_I-22	Lchi_LRR-RLK98	chr18	7364892	7369542			-	630	6.69	1
	Lchi16490	Lchi_I-23	Lchi_LRR-RLK13	chr1	3970812	3974557			-	307	6.73	0
	Lchi07811	Lchi_I-24	Lchi_LRR-RLK222	chr6	59811142	59813567			-	722	6.74	2
	Lchi26259	Lchi_I-25	Lchi_LRR-RLK232	chr7	57153754	57159434			-	941	6.79	2
	Lchi16321	Lchi_I-26	Lchi_LRR-RLK127	chr2	12599590	12603000			-	439	7.07	2
	Lchi14485	Lchi_I-27	Lchi_LRR-RLK20	chr10	32169271	32175227			+	494	7.26	0
	Lchi14838	Lchi_I-28	Lchi_LRR-RLK239	chr8	22344473	22359418			+	124	7.4	2
	Lchi23189	Lchi_I-29	Lchi_LRR-RLK115	chr19	14841100	14851301			+	949	7.49	2
	Lchi24735	Lchi_I-3	Lchi_LRR-RLK110	chr19	29661284	29667018			+	434	5.42	0
	Lchi08188	Lchi_I-30	Lchi_LRR-RLK63	chr15	47630545	47648047			-	577	7.6	1
	Lchi16125	Lchi_I-31	Lchi_LRR-RLK156	chr3	53540255	53548311			-	851	7.64	1
	Lchi09351	Lchi_I-32	Lchi_LRR-RLK191	chr4	50141392	50169743			+	352	7.66	0
	Lchi08747	Lchi_I-33	Lchi_LRR-RLK130	chr2	15906123	15912233			+	539	7.75	1
	Lchi02474	Lchi_I-34	Lchi_LRR-RLK195	chr5	4260509	4269168			-	447	7.95	0
	Lchi03942	Lchi_I-35	Lchi_LRR-RLK47	chr15	67799468	67802659			+	246	8.11	0
	Lchi05684	Lchi_I-36	Lchi_LRR-RLK203	chr6	28301779	28316898			-	734	8.31	1
	Lchi02800	Lchi_I-37	Lchi_LRR-RLK200	chr5	62681769	62686256			+	340	8.33	0
	Lchi21945	Lchi_I-38	Lchi_LRR-RLK86	chr18	34342843	34351257			+	396	8.61	0
	Lchi23197	Lchi_I-39	Lchi_LRR-RLK116	chr19	15122002	15125460			-	434	8.78	1
	Lchi03531	Lchi_I-4	Lchi_LRR-RLK217	chr6	14774563	14785752			-	810	5.68	0
	Lchi32296	Lchi_I-40	Lchi_LRR-RLK261	Scaffold212	156192	159794			+	823	8.87	1
	Lchi06958	Lchi_I-41	Lchi_LRR-RLK158	chr3	23644163	23648717			+	501	8.95	1
	Lchi06956	Lchi_I-42	Lchi_LRR-RLK157	chr3	23706164	23710718			+	470	9.12	1
	Lchi32295	Lchi_I-43	Lchi_LRR-RLK260	Scaffold212	147856	151535			#N/A	498	9.21	0
	Lchi23684	Lchi_I-44	Lchi_LRR-RLK290	Scaffold78	1581086	1611094			+	352	9.41	0
	Lchi02733	Lchi_I-45	Lchi_LRR-RLK199	chr5	64969159	64973113			+	515	9.49	0
	Lchi15806	Lchi_I-46	Lchi_LRR-RLK254	chr9	49299953	49304388			-	386	9.51	0
	Lchi16373	Lchi_I-47	Lchi_LRR-RLK226	chr7	30631584	30641673			+	450	9.81	0
	Lchi21142	Lchi_I-48	Lchi_LRR-RLK95	chr18	10967465	10972291			-	421	9.94	0
	Lchi01331	Lchi_I-49	Lchi_LRR-RLK22	chr11	58326377	58330838			+	411	9.95	0
	Lchi08296	Lchi_I-5	Lchi_LRR-RLK64	chr15	52228706	52236071			+	422	5.74	0
	Lchi14891	Lchi_I-50	Lchi_LRR-RLK240	chr8	27079356	27087369			+	261	10	0
	Lchi09350	Lchi_I-51	Lchi_LRR-RLK190	chr4	50217648	50222482			+	420	10.24	0
	Lchi02956	Lchi_I-52	Lchi_LRR-RLK135	chr2	91733141	91761540			-	514	10.41	0
	Lchi10997	Lchi_I-53	Lchi_LRR-RLK1	chr1	74911570	74921916			+	963	6.22	2
	Lchi05797	Lchi_I-54	Lchi_LRR-RLK228	chr7	9614853	9621096			+	946	6.51	1
	Lchi17386	Lchi_I-55	Lchi_LRR-RLK74	chr17	48036256	48042324			+	454	8	2
	Lchi08745	Lchi_I-56	Lchi_LRR-RLK129	chr2	16019561	16033388			+	499	8.22	1
	Lchi06811	Lchi_I-57	Lchi_LRR-RLK214	chr6	3483412	3486461			+	332	5.63	0
	Lchi06809	Lchi_I-58	Lchi_LRR-RLK213	chr6	3432764	3434552			+	279	6.51	0
	Lchi11494	Lchi_I-59	Lchi_LRR-RLK234	chr7	964109	976751			+	692	6.63	1
	Lchi06724	Lchi_I-6	Lchi_LRR-RLK205	chr6	1007204	1014570			+	642	5.92	1
	Lchi10854	Lchi_I-60	Lchi_LRR-RLK28	chr13	33045236	33082828			-	630	7.24	2
	Lchi06487	Lchi_I-61	Lchi_LRR-RLK237	chr8	54098811	54101327			+	412	8.99	1
	Lchi06726	Lchi_I-7	Lchi_LRR-RLK207	chr6	1139981	1147094			+	764	5.92	2
	Lchi28290	Lchi_I-8	Lchi_LRR-RLK133	chr2	42769514	42775227			+	761	6.09	0
	Lchi05366	Lchi_I-9	Lchi_LRR-RLK147	chr3	40080339	40082627			-	685	6.13	1
	Lchi16538	Lchi_I(2)-1	Lchi_LRR-RLK14	chr1	5661285	5669854			+	430	8.89	1
II	Lchi03115	Lchi_II-1	Lchi_LRR-RLK139	chr2	86843136	86852987			+	255	4.77	0
	Lchi02986	Lchi_II-2	Lchi_LRR-RLK136	chr2	90702116	90725444			-	691	5.9	1
	Lchi09258	Lchi_II-3	Lchi_LRR-RLK189	chr4	56359803	56413025			-	678	5.93	1
	Lchi11603	Lchi_II-4	Lchi_LRR-RLK148	chr3	10869141	10879357			+	610	6.9	2
	Lchi12245	Lchi_II-5	Lchi_LRR-RLK78	chr17	11307633	11315350			+	591	7.32	1
	Lchi03691	Lchi_II-6	Lchi_LRR-RLK71	chr17	60533164	60544006			-	570	8.27	1
III	Lchi04741	Lchi_III-1	Lchi_LRR-RLK11	chr1	89497812	89527781			+	297	5.63	0
	Lchi15413	Lchi_III-10	Lchi_LRR-RLK3	chr1	31390471	31404603			+	1072	7.56	2
	Lchi07309	Lchi_III-11	Lchi_LRR-RLK92	chr18	64845758	64858631			-	644	8.14	2
	Lchi05870	Lchi_III-12	Lchi_LRR-RLK231	chr7	13350981	13356102			-	661	8.65	1
	Lchi28205	Lchi_III-13	Lchi_LRR-RLK224	chr6	55326803	55333292			+	583	8.72	2
	Lchi06850	Lchi_III-14	Lchi_LRR-RLK215	chr6	4780090	4784577			-	633	9.09	1
	Lchi25006	Lchi_III-15	Lchi_LRR-RLK196	chr5	37158373	37162254			-	552	9.55	1
	Lchi07159	Lchi_III-2	Lchi_LRR-RLK65	chr16	2697396	2703843			-	439	5.71	0
	Lchi10165	Lchi_III-3	Lchi_LRR-RLK193	chr4	76414827	76416580			+	276	6.61	0
	Lchi08803	Lchi_III-4	Lchi_LRR-RLK131	chr2	13060416	13064898			-	741	6.7	1
	Lchi02693	Lchi_III-5	Lchi_LRR-RLK198	chr5	66188666	66192448			-	692	6.9	1
	Lchi32639	Lchi_III-6	Lchi_LRR-RLK265	Scaffold307	97937	101719			-	692	6.9	1
	Lchi21843	Lchi_III-7	Lchi_LRR-RLK25	chr12	31820114	31822283			+	691	7.05	2
	Lchi30814	Lchi_III-8	Lchi_LRR-RLK273	Scaffold422	105364	112587			+	592	7.11	1
	Lchi02988	Lchi_III-9	Lchi_LRR-RLK137	chr2	90674534	90681122			-	947	7.52	1
IV	Lchi04842	Lchi_IV-1	Lchi_LRR-RLK23	chr11	52392449	52396387			-	615	7.62	1
	Lchi24210	Lchi_IV-10	Lchi_LRR-RLK249	chr9	26493214	26509048			+	679	7.14	1
	Lchi26185	Lchi_IV-2	Lchi_LRR-RLK241	chr8	66229767	66232514			-	716	5.68	1
	Lchi07746	Lchi_IV-3	Lchi_LRR-RLK221	chr6	65295974	65299697			+	760	5.73	2
	Lchi08025	Lchi_IV-4	Lchi_LRR-RLK58	chr15	11206919	11228947			-	461	6.38	0
	Lchi07345	Lchi_IV-5	Lchi_LRR-RLK94	chr18	63030249	63034243			-	970	6.67	1
	Lchi10356	Lchi_IV-6	Lchi_LRR-RLK4	chr1	83409404	83415107			-	654	8.92	1
	Lchi11610	Lchi_IV-7	Lchi_LRR-RLK149	chr3	10714884	10724616			+	725	6.63	2
	Lchi03936	Lchi_IV-8	Lchi_LRR-RLK46	chr15	67917544	67924522			-	652	6.21	1
	Lchi18369	Lchi_IV-9	Lchi_LRR-RLK223	chr6	44484481	44493236			-	591	5.14	2
VIII	Lchi03948	Lchi_VII(2)-1	Lchi_LRR-RLK48	chr15	67652516	67656852			+	576	10.35	2
	Lchi03995	Lchi_VIII-1	Lchi_LRR-RLK52	chr15	66390384	66421293			+	820	5	1
	Lchi03991	Lchi_VIII-10	Lchi_LRR-RLK50	chr15	66556867	66564529			+	627	5.83	1
	Lchi02349	Lchi_VIII-11	Lchi_LRR-RLK194	chr5	8829886	8851969			-	389	5.86	1
	Lchi06800	Lchi_VIII-12	Lchi_LRR-RLK212	chr6	3217324	3225886			+	828	5.99	2
	Lchi04001	Lchi_VIII-13	Lchi_LRR-RLK54	chr15	66105216	66130847			-	898	6.03	1
	Lchi34246	Lchi_VIII-14	Lchi_LRR-RLK280	Scaffold442	32242	39961			-	646	6.05	0
	Lchi06787	Lchi_VIII-15	Lchi_LRR-RLK210	chr6	2996801	2999227			+	771	6.11	1
	Lchi06719	Lchi_VIII-16	Lchi_LRR-RLK204	chr6	846765	851710			-	686	6.16	1
	Lchi25791	Lchi_VIII-17	Lchi_LRR-RLK7	chr1	3188198	3190948			+	764	6.29	1
	Lchi04204	Lchi_VIII-18	Lchi_LRR-RLK166	chr4	4377264	4379672			-	628	6.3	1
	Lchi12833	Lchi_VIII-19	Lchi_LRR-RLK97	chr18	8480949	8498717			+	692	6.33	3
	Lchi11171	Lchi_VIII-2	Lchi_LRR-RLK114	chr19	55486028	55502663			-	411	5.09	0
	Lchi06784	Lchi_VIII-20	Lchi_LRR-RLK209	chr6	2942015	2948643			-	747	6.37	2
	Lchi30024	Lchi_VIII-21	Lchi_LRR-RLK268	Scaffold334	557881	569086			+	359	6.44	0
	Lchi07065	Lchi_VIII-22	Lchi_LRR-RLK160	chr3	20603169	20622120			-	749	6.47	1
	Lchi30026	Lchi_VIII-23	Lchi_LRR-RLK269	Scaffold334	760213	777936			+	359	6.51	0
	Lchi29746	Lchi_VIII-24	Lchi_LRR-RLK287	Scaffold59	167751	275767			+	762	6.57	1
	Lchi04144	Lchi_VIII-25	Lchi_LRR-RLK161	chr4	6347534	6358673			+	706	6.63	3
	Lchi35364	Lchi_VIII-26	Lchi_LRR-RLK266	Scaffold321	37761	39995			-	661	6.68	1
	Lchi04002	Lchi_VIII-27	Lchi_LRR-RLK55	chr15	66047463	66063668			-	529	6.72	0
	Lchi23761	Lchi_VIII-28	Lchi_LRR-RLK101	chr19	49576391	49595255			+	607	6.72	1
	Lchi11422	Lchi_VIII-29	Lchi_LRR-RLK141	chr2	3299606	3309205			-	623	6.77	1
	Lchi03993	Lchi_VIII-3	Lchi_LRR-RLK51	chr15	66476223	66514844			+	782	5.19	2
	Lchi04177	Lchi_VIII-30	Lchi_LRR-RLK165	chr4	5188555	5192207			+	644	6.8	2
	Lchi23776	Lchi_VIII-31	Lchi_LRR-RLK108	chr19	48565326	48582668			-	638	6.82	1
	Lchi29750	Lchi_VIII-32	Lchi_LRR-RLK289	Scaffold59	528270	543794			+	364	6.85	0
	Lchi12832	Lchi_VIII-33	Lchi_LRR-RLK96	chr18	8538229	8541578			+	709	6.86	2
	Lchi30019	Lchi_VIII-34	Lchi_LRR-RLK267	Scaffold334	209913	227496			+	338	6.91	0
	Lchi20689	Lchi_VIII-35	Lchi_LRR-RLK5	chr1	32812570	32826703			+	322	6.98	0
	Lchi04176	Lchi_VIII-36	Lchi_LRR-RLK164	chr4	5208799	5213159			-	661	7.02	1
	Lchi23773	Lchi_VIII-37	Lchi_LRR-RLK106	chr19	48879477	48923897			-	872	7.09	2
	Lchi23774	Lchi_VIII-38	Lchi_LRR-RLK107	chr19	48750530	48832109			-	346	7.13	0
	Lchi25454	Lchi_VIII-39	Lchi_LRR-RLK122	chr19	4490074	4497355			-	529	7.21	1
	Lchi23770	Lchi_VIII-4	Lchi_LRR-RLK104	chr19	49064366	49095904			-	893	5.32	1
	Lchi04151	Lchi_VIII-40	Lchi_LRR-RLK163	chr4	6099193	6101203			+	537	7.23	0
	Lchi23772	Lchi_VIII-41	Lchi_LRR-RLK105	chr19	48975456	48991312			-	627	7.38	1
	Lchi25455	Lchi_VIII-42	Lchi_LRR-RLK123	chr19	4466679	4468781			+	550	7.44	2
	Lchi16053	Lchi_VIII-43	Lchi_LRR-RLK154	chr3	49518735	49527660			+	739	7.65	1
	Lchi11311	Lchi_VIII-44	Lchi_LRR-RLK188	chr4	30374129	30407831			+	629	7.84	2
	Lchi11421	Lchi_VIII-45	Lchi_LRR-RLK140	chr2	3291908	3297529			+	379	7.94	0
	Lchi08690	Lchi_VIII-46	Lchi_LRR-RLK128	chr2	18609208	18625293			+	846	7.98	1
	Lchi29749	Lchi_VIII-47	Lchi_LRR-RLK288	Scaffold59	497028	512220			+	602	8.01	2
	Lchi32794	Lchi_VIII-48	Lchi_LRR-RLK271	Scaffold360	128667	145689			+	669	8.08	1
	Lchi04006	Lchi_VIII-49	Lchi_LRR-RLK56	chr15	65755787	65770187			-	950	8.13	2
	Lchi23767	Lchi_VIII-5	Lchi_LRR-RLK102	chr19	49309714	49368672			-	976	5.49	1
	Lchi05608	Lchi_VIII-50	Lchi_LRR-RLK202	chr6	25766023	25767564			-	449	8.26	2
	Lchi04148	Lchi_VIII-51	Lchi_LRR-RLK162	chr4	6204603	6239967			+	635	8.3	2
	Lchi04348	Lchi_VIII-52	Lchi_LRR-RLK177	chr4	453647	459872			+	384	8.33	0
	Lchi12357	Lchi_VIII-53	Lchi_LRR-RLK26	chr13	45351179	45366539			-	409	8.42	1
	Lchi28223	Lchi_VIII-54	Lchi_LRR-RLK225	chr6	54269706	54304176			-	524	8.66	1
	Lchi05803	Lchi_VIII-55	Lchi_LRR-RLK230	chr7	9946062	9962490			-	872	8.72	1
	Lchi23783	Lchi_VIII-56	Lchi_LRR-RLK109	chr19	48153797	48199262			-	612	8.81	1
	Lchi15559	Lchi_VIII-57	Lchi_LRR-RLK185	chr4	70665186	70681397			-	616	8.82	1
	Lchi05800	Lchi_VIII-58	Lchi_LRR-RLK229	chr7	9909326	9913285			-	849	8.82	1
	Lchi32793	Lchi_VIII-59	Lchi_LRR-RLK270	Scaffold360	25204	65902			+	530	8.89	1
	Lchi18944	Lchi_VIII-6	Lchi_LRR-RLK183	chr4	13567111	13590148			+	697	5.62	1
	Lchi03999	Lchi_VIII-60	Lchi_LRR-RLK53	chr15	66227435	66241475			+	769	9.04	0
	Lchi19328	Lchi_VIII-61	Lchi_LRR-RLK250	chr9	57939660	57945389			+	353	9.21	0
	Lchi16317	Lchi_VIII-62	Lchi_LRR-RLK126	chr2	12453858	12465913			+	419	9.37	1
	Lchi07293	Lchi_VIII-63	Lchi_LRR-RLK91	chr18	65522171	65546580			+	383	9.6	1
	Lchi22958	Lchi_VIII-64	Lchi_LRR-RLK236	chr7	34649040	34667827			-	257	10.02	0
	Lchi18939	Lchi_VIII-65	Lchi_LRR-RLK178	chr4	13329335	13356989			+	390	10.12	0
	Lchi06791	Lchi_VIII-7	Lchi_LRR-RLK211	chr6	3043674	3047172			+	780	5.68	1
	Lchi23768	Lchi_VIII-8	Lchi_LRR-RLK103	chr19	49198793	49241283			-	869	5.78	1
	Lchi03965	Lchi_VIII-9	Lchi_LRR-RLK49	chr15	67254025	67273590			-	912	5.81	2
X	Lchi10044	Lchi_Xa-1	Lchi_LRR-RLK45	chr15	32532080	32533063			+	295	5.89	0
	Lchi10851	Lchi_Xa-2	Lchi_LRR-RLK27	chr13	32858613	32881784			+	1277	7.14	1
	Lchi05278	Lchi_Xa-3	Lchi_LRR-RLK146	chr3	43415629	43445247			+	869	7.55	2
	Lchi05259	Lchi_Xa-4	Lchi_LRR-RLK142	chr3	44246118	44248790			+	593	8.27	0
	Lchi29160	Lchi_Xa-5	Lchi_LRR-RLK284	Scaffold50	771720	782724			-	651	8.29	1
	Lchi05264	Lchi_Xa-6	Lchi_LRR-RLK143	chr3	44127581	44129784			+	582	8.52	1
	Lchi05265	Lchi_Xa-7	Lchi_LRR-RLK144	chr3	44094559	44114145			+	828	9.17	2
	Lchi23278	Lch1_Xb-1	Lchi_LRR-RLK66	chr16	13709193	13716885			-	1131	7.03	1
	Lchi20380	Lch1_Xb-3	Lchi_LRR-RLK150	chr3	96420476	96425209			-	1028	5.6	1
	Lchi11513	Lch1_Xb-6	Lchi_LRR-RLK235	chr7	425034	437303			-	962	6.83	1
	Lchi03633	Lch1_Xb-7	Lchi_LRR-RLK69	chr17	62625537	62635046			+	459	8.5	0
	Lchi20176	Lch1_Xb-8	Lchi_LRR-RLK197	chr5	51142944	51173643			-	366	6.44	0
	Lchi04989	Lchi_Xb(1)-1	Lchi_LRR-RLK24	chr11	48253896	48262827			-	1241	5.35	1
	Lchi05773	Lchi_Xb(1)-2	Lchi_LRR-RLK227	chr7	8416628	8418355			+	518	8.11	1
	Lchi04637	Lchi_Xb(1)-3	Lchi_LRR-RLK10	chr1	85204225	85218020			+	1132	7.24	1
XI	Lchi12700	Lchi_XI(1)-1	Lchi_LRR-RLK60	chr15	55278783	55284675			+	742	6.5	1
	Lchi24181	Lchi_XI(1)-10	Lchi_LRR-RLK244	chr9	25369841	25372729			+	914	6.58	2
	Lchi24192	Lchi_XI(1)-11	Lchi_LRR-RLK246	chr9	25837108	25843608			+	1054	6.77	1
	Lchi08531	Lchi_XI(1)-2	Lchi_LRR-RLK44	chr15	72329819	72333554			-	1002	6.7	1
	Lchi18268	Lchi_XI(1)-3	Lchi_LRR-RLK38	chr13	8417282	8419592			+	687	8.01	1
	Lchi15758	Lchi_XI(1)-4	Lchi_LRR-RLK251	chr9	47111738	47115001			-	652	6.46	0
	Lchi12220	Lchi_XI(1)-5	Lchi_LRR-RLK76	chr17	12570432	12575718			+	730	5.82	0
	Lchi24178	Lchi_XI(1)-6	Lchi_LRR-RLK242	chr9	25182596	25185685			+	693	5.35	1
	Lchi03569	Lchi_XI(1)-7	Lchi_LRR-RLK218	chr6	15802442	15812719			-	847	5.42	1
	Lchi03570	Lchi_XI(1)-8	Lchi_LRR-RLK219	chr6	15825913	15834032			-	964	5.72	1
	Lchi06161	Lchi_XI(1)-9	Lchi_LRR-RLK19	chr1	112519827	112524776			-	267	7.92	0
	Lchi09884	Lchi_XI(2)-1	Lchi_LRR-RLK151	chr3	6027843	6032694			+	1058	5.74	1
	Lchi04059	Lchi_XI(2)-10	Lchi_LRR-RLK57	chr15	64045489	64066979			+	1454	7.36	11
	Lchi12705	Lchi_XI(2)-11	Lchi_LRR-RLK62	chr15	55169619	55176783			-	317	4.84	0
	Lchi10912	Lchi_XI(2)-12	Lchi_LRR-RLK30	chr13	38641863	38644904			-	535	6.06	0
	Lchi16213	Lchi_XI(2)-13	Lchi_LRR-RLK186	chr4	79663326	79667052			-	461	7.94	1
	Lchi24179	Lchi_XI(2)-14	Lchi_LRR-RLK243	chr9	25218211	25221041			+	646	6.78	0
	Lchi12704	Lchi_XI(2)-2	Lchi_LRR-RLK61	chr15	55236968	55240031			+	989	6.98	1
	Lchi06091	Lchi_XI(2)-3	Lchi_LRR-RLK18	chr1	114565725	114570956			-	881	6.6	1
	Lchi22839	Lchi_XI(2)-4	Lchi_LRR-RLK258	chr9	24423608	24441873			-	1083	6.73	1
	Lchi03636	Lchi_XI(2)-5	Lchi_LRR-RLK70	chr17	62484242	62489238			-	1201	7.34	2
	Lchi18875	Lchi_XI(2)-6	Lchi_LRR-RLK12	chr1	22626013	22634187			+	1107	5.75	1
	Lchi14589	Lchi_XI(2)-7	Lchi_LRR-RLK75	chr17	6607517	6611189			-	1087	6.13	1
	Lchi27946	Lchi_XI(2)-8	Lchi_LRR-RLK134	chr2	34640298	34645252			-	984	6.56	1
XII	Lchi07047	Lchi_XI(2)-9	Lchi_LRR-RLK159	chr3	21175932	21181658			-	845	7.86	0
	Lchi20727	Lchi_XII-1	Lchi_LRR-RLK6	chr1	35305925	35310408			+	755	5.41	1
	Lchi04282	Lchi_XII-10	Lchi_LRR-RLK168	chr4	2608296	2610525			-	629	8.02	1
	Lchi03728	Lchi_XII-11	Lchi_LRR-RLK73	chr17	58751615	58754149			-	517	7.67	1
	Lchi10668	Lchi_XII-12	Lchi_LRR-RLK41	chr14	46970325	46973472			+	404	5.64	0
	Lchi15793	Lchi_XII-13	Lchi_LRR-RLK253	chr9	48525776	48531700			+	607	6.4	0
	Lchi30664	Lchi_XII-14	Lchi_LRR-RLK276	Scaffold436	392593	397472			-	272	7.93	0
	Lchi30107	Lchi_XII-15	Lchi_LRR-RLK81	chr18	45313850	45332985			-	1134	7	1
	Lchi30095	Lchi_XII-16	Lchi_LRR-RLK79	chr18	44848621	44855556			-	633	8.16	1
	Lchi17154	Lchi_XII-17	Lchi_LRR-RLK152	chr3	82722818	82729496			-	793	8.46	1
	Lchi21963	Lchi_XII-18	Lchi_LRR-RLK88	chr18	33214367	33245492			-	716	5.55	0
	Lchi21962	Lchi_XII-19	Lchi_LRR-RLK87	chr18	33299536	33310139			-	516	6.88	0
	Lchi16014	Lchi_XII-2	Lchi_LRR-RLK36	chr13	55241523	55245753			+	594	7.21	0
	Lchi21928	Lchi_XII-20	Lchi_LRR-RLK85	chr18	35289567	35299550			+	551	7.42	0
	Lchi26282	Lchi_XII-21	Lchi_LRR-RLK233	chr7	58447233	58454696			+	588	5.96	0
	Lchi21967	Lchi_XII-22	Lchi_LRR-RLK89	chr18	32876129	32926098			-	821	6.6	0
	Lchi30666	Lchi_XII-23	Lchi_LRR-RLK277	Scaffold436	474352	495420			-	601	4.97	0
	Lchi30106	Lchi_XII-24	Lchi_LRR-RLK80	chr18	45225413	45238089			-	540	7.25	0
	Lchi30660	Lchi_XII-25	Lchi_LRR-RLK274	Scaffold436	190589	196363			-	554	6.09	0
	Lchi21971	Lchi_XII-26	Lchi_LRR-RLK90	chr18	32565754	32574942			-	585	7.43	0
	Lchi34143	Lchi_XII-27	Lchi_LRR-RLK279	Scaffold439	56296	64369			-	664	6.93	0
	Lchi06630	Lchi_XII-28	Lchi_LRR-RLK238	chr8	45329017	45334218			+	1044	6.4	2
	Lchi16006	Lchi_XII-29	Lchi_LRR-RLK31	chr13	54502927	54507069			+	803	7.58	0
	Lchi16008	Lchi_XII-3	Lchi_LRR-RLK32	chr13	54608890	54612508			+	708	7.13	1
	Lchi16010	Lchi_XII-30	Lchi_LRR-RLK33	chr13	54971989	54976055			+	672	7.6	0
	Lchi16012	Lchi_XII-4	Lchi_LRR-RLK34	chr13	55121721	55153439			+	1116	6.52	1
	Lchi16013	Lchi_XII-5	Lchi_LRR-RLK35	chr13	55175695	55181464			+	859	7.28	1
	Lchi12873	Lchi_XII-6	Lchi_LRR-RLK99	chr18	7001539	7013030			-	1013	4.93	1
	Lchi12874	Lchi_XII-7	Lchi_LRR-RLK100	chr18	6957590	6998861			-	1294	5.23	2
	Lchi03727	Lchi_XII-8	Lchi_LRR-RLK72	chr17	58859757	58865368			-	997	7.03	2
	Lchi04278	Lchi_XII-9	Lchi_LRR-RLK167	chr4	2760060	2763765			-	513	7.82	1
XIII	Lchi01108	Lchi_XIIIa-1	Lchi_LRR-RLK21	chr11	64342610	64375173			+	597	5.52	2
	Lchi11048	Lchi_XIIIa-2	Lchi_LRR-RLK2	chr1	77318547	77327203			-	524	6.6	1
XV	Lchi31990	Lchi_XV-1	Lchi_LRR-RLK264	Scaffold226	21622	24753			+	827	6.55	1
