# Supplementary material for: Characterization, evolution, and abiotic stress responses of leucine-rich repeat receptor-like protein kinases (LRR-RLK) in Liriodendron chinense
Source: BMC Genomics. 2024 Jul 31;25:748. doi: 10.1186/s12864-024-10560-3 (PMC11292913; doi:10.1186/s12864-024-10560-3)
Supplement: Supplementary file 4 — Supplementary Material 4: Table S4. The synonymous and nonsynonymous Ka/Kas Ratios of paralogous genes in the LchiLRR-RLK genes. [file 12864_2024_10560_MOESM4_ESM.xlsx]

## Sheet: Sheet1
Table S4.The synonymous and nonsynonymous Ka/Kas Ratios of paralogous genes in the LchiLRR-RLK genes
	Seq_1	Seq_2	Ka	Ks	Ka/Ks
	Lchi_I-53	Lchi_Xa-3	0.489741	0	0
	Lchi_I-20	Lchi_I-32	0.677482	0	0
	Lchi_I-37	Lchi_I-14	0.640149	0	0
	Lchi_XI(2)-6	Lchi_XIIIa-1	0.680308	0	0
	Lchi_XI(2)-13	Lchi_I-14	0.506264	0	0
	Lchi_XI(1)-8	Lchi_XIIIa-1	0.0368938	0.0913377	0.403927
	Lchi_XI(2)-1	Lchi_I-34	0.169261	0.983564	0.172089
	Lchi_XIIIa-1	Lchi_I-32	0.351115	3.53041	0.0994544
	Lch1_Xb-8	Lchi_XIIIa-1	0.303127	0	0
	Lch1_Xb-6	Lchi_I-14	0.433005	0	0
	Lchi_IV-4	Lchi_I-32	0.635527	0	0
	Lchi_VIII-54	Lchi_I-34	0.16112	0.736473	0.218772
	Lchi_I-52	Lchi_I-14	0.30802	0	0
	Lchi_I-8	Lchi_I-14	0.636069	0	0
	Lchi_XI(2)-9	Lchi_XII-11	0.129282	1.01774	0.127028
	Lchi_IV-3	Lchi_I-34	0.132104	0.950062	0.139048
	Lchi_Xb(1)-3	Lchi_Xa-3	0.370615	1.85719	0.199557
	Lchi_I-24	Lchi_I-34	0.163591	1.04396	0.156703
	Lchi_IV-9	Lchi_I-32	0.363607	2.30161	0.157979
	Lchi_I-41	Lchi_I-42	0.00327665	0.00740016	0.442781
	Lchi_I-33	Lchi_I-28	0.161396	1.71805	0.0939414
	Lchi_I-38	Lchi_XIIIa-1	0.152376	0	0
	Lchi_I-59	Lchi_I-32	0.343873	0	0
	Lchi_I-57	Lchi_Xa-3	0.0548002	0.162219	0.337817
	Lchi_II-3	Lchi_XIIIa-1	0.0852615	0.698282	0.122102
	Lchi_Xa-1	Lchi_Xa-3	0.236337	0.943246	0.250557
	Lchi_Xa-7	Lchi_XII-10	0.023655	0.0525916	0.449787
	Lchi_I-14	Lchi_I-14	0.0112404	0.0518085	0.21696
	Lchi_I-7	Lchi_Xa-3	0.155496	0.291182	0.534018
	Lchi_XI(2)-2	Lchi_I-32	0.11331	0.255866	0.44285
	Lchi_XI(2)-14	Lchi_I-32	0.191588	0.55806	0.34331
	Lchi_XI(2)-4	Lchi_I-14	0.0665147	0.162858	0.408421
	Lchi_III-9	Lchi_I-14	0.480999	0	0
	Lchi_III-8	Lchi_I-33	0.188919	1.01569	0.186001
	Lchi_III-5	Lch1_Xb-1	0.00064233	0.01559	0.0412013
	Lchi_III-13	Lchi_I-34	0.144686	0.881258	0.164181
	Lchi_III-15	Lchi_Xa-3	0.187418	0.787416	0.238017
	Lchi_XII-11	Lchi_XII-8	0.261856	2.48589	0.105337
	Lchi_XII-7	Lchi_I-32	0.0984384	0.233588	0.421419
	Lchi_XII-21	Lchi_Xa-3	0.22374	0.475565	0.470472
	Lchi_XII-5	Lchi_I-14	0.0892695	0.208341	0.428479
	Lchi_XII-30	Lchi_I-14	0.0634815	0.228413	0.277924
	Lchi_XII-10	Lchi_XII-11	0.0920443	0.233311	0.394513
	Lchi_XII-19	Lchi_I-14	0.0643363	0.132931	0.483982
	Lchi_XII-26	Lchi_I-14	0.10484	0.251329	0.417142
	Lchi_XII-27	Lch1_Xb-1	0.208343	0.463679	0.449325
	Lchi_XII-22	Lchi_I-14	0.00555748	0.0109219	0.508837
	Lchi_VIII-53	Lchi_I-14	0.368006	2.29751	0.160176
	Lchi_VIII-26	Lchi_XII-11	0.250272	1.01674	0.246152
	Lchi_VIII-29	Lchi_I-32	0.273455	0	0
	Lchi_VIII-55	Lchi_Xa-3	0.0712297	0.1218	0.584807
	Lchi_VIII-42	Lchi_I-14	0.157296	0.429078	0.366591
	Lchi_VIII-43	Lchi_I-14	0.163618	0.358419	0.456498
	Lchi_VIII-14	Lchi_I-14	0.199517	0.427768	0.466415
	Lchi_VIII-12	Lchi_I-61	0.07765	0.229866	0.337805
	Lchi_VIII-15	Lchi_Xa-3	0.365641	1.18709	0.308014
	Lchi_VIII-1	Lchi_XII-11	0.107969	0.186823	0.577922
	Lchi_VIII-44	Lchi_Xa-3	0.516908	0	0
	Lchi_VIII-36	Lchi_XII-11	0.2309	1.03643	0.222784
	Lchi_VIII-19	Lchi_I-32	0.142593	0.484994	0.294011
	Lchi_VIII-30	Lchi_XII-11	0.125671	0.333481	0.376848
	Lchi_I-19	Lchi_I-14	0.271454	1.34395	0.201982
	Lchi_I-29	Lch1_Xb-1	0.0436911	0.0685617	0.637253
	Lchi_VIII-24	Lchi_I-14	0.0761407	0.228488	0.333237
	Lchi_VIII-47	Lchi_I-14	0.0503249	0.0901511	0.558229
	Lchi_VIII-37	Lchi_I-14	0.161707	0.308748	0.52375
	Lchi_VIII-4	Lchi_I-14	0.0786332	0.25502	0.308341
