# Supplementary material for: Characterization, evolution, and abiotic stress responses of leucine-rich repeat receptor-like protein kinases (LRR-RLK) in Liriodendron chinense
Source: BMC Genomics. 2024 Jul 31;25:748. doi: 10.1186/s12864-024-10560-3 (PMC11292913; doi:10.1186/s12864-024-10560-3)
Supplement: Supplementary file 5 — Supplementary Material 5: Table S5. The protein kinase and LRR domain positions within each LchiLRR-RLK protein. Different color schemes show respective domain position. [file 12864_2024_10560_MOESM5_ESM.xlsx]

## Sheet: Sheet1
Table S3. Showing the respective positions of the protein kinase and the LRR domains within each LchiLRR-RLK protein. Different color schemes show separation with each domain position.
Additional File . Showing the respective positions of the protein kinase and the LRR domains within each LchiLRR-RLK protein. Different color schemes show separation with each domain position.
	Protein Kinase				Leucine-rich repeat
	Pkinase		Pkinase_Tyr		LRR		LRR superfamily		LRR_8/ LRR_8 superfamily		LRR_1/ LRR_1 superfamily		LRR_4/ LRR_4 superfamily		LRR_RI		LRRNT_2		STKc_LRRK		STKc_LRRK1		STKc_LRRK2
	Start	End	Start	End	Start	End	Start	End	Start	End	Start	End	Start	End	Start	End	Start	End	Start	End	Start	End	Start	End
Lchi_XV-1	555	819	556	745	150	495	150	495	144	205	-	-	-	-	-	-	25	66	555	748	556	748	555	821
Lchi_XIIIa-2	237	504	237	506	9	164	9	164	61	117	-	-	-	-	-	-	-	-	239	506	238	434	239	430
Lchi_XIIIa-1	312	577	312	579	70	206	70	206	121	179	-	-	-	-	-	-	29	69	317	581	318	577	317	581
Lchi_XII-9	180	435	180	400	2	71	2	71	11	71	-	-	-	-	-	-	-	-	185	396	212	397	185	421
Lchi_XII-8	673	963	675	893	327	559	327	559	313	372	-	-	-	-	335	562	42	80	678	961	704	890	678	885
Lchi_XII-7	579	783	580	781	839	1042	839	1042	920	979	-	-	-	-	260	489	-	-	579	793	580	784	579	782
Lchi_XII-6	723	969	724	932	149	366	149	366	158	218	-	-	-	-	-	-	44	81	723	1008	724	929	723	1008
Lchi_XII-5	556	845	560	767	174	465	174	465	393	452	-	-	-	-	161	332	-	-	561	824	597	768	561	764
Lchi_XII-4	506	651	507	651	3	280	3	280	1	58	-	-	-	-	-	-	-	-	506	642	#N/A	#N/A	506	651
Lchi_XII-30	374	580	375	580	3	207	3	207	37	96	-	-	-	-	7	145	-	-	374	580	410	581	374	577
Lchi_XII-3	410	624	411	616	28	325	28	325	73	133	-	-	-	-	11	181	-	-	410	629	411	617	410	613
Lchi_XII-29	505	719	506	711	91	401	91	401	370	430	-	-	-	-	-	-	33	70	505	724	506	712	505	708
Lchi_XII-28	802	982	803	979	262	489	262	489	627	687	-	-	-	-	310	567	-	-	802	991	#N/A	#N/A	802	979
Lchi_XII-27	161	400	162	381	-	-	-	-	-	-	-	-	-	-	-	-	29	68	161	365	188	366	161	377
Lchi_XII-26	265	469	266	473	81	251	81	251	125	184	-	-	-	-	102	233	30	70	265	469	292	506	265	494
Lchi_XII-25	240	442	240	458	13	226	13	226	105	164	-	-	-	-	34	188	-	-	238	442	265	443	238	467
Lchi_XII-24	219	423	220	427	41	182	41	182	-	-	-	-	-	-	-	-	-	-	219	423	246	424	219	448
Lchi_XII-23	367	571	368	592	133	322	133	322	219	269	-	-	-	-	173	318	-	-	367	571	394	572	367	583
Lchi_XII-22	325	529	326	525	63	297	63	297	159	219	-	-	-	-	110	293	17	57	325	529	327	530	325	541
Lchi_XII-21	369	464	364	468	26	281	26	281	81	141	-	-	-	-	77	308	-	-	365	464	365	465	365	461
Lchi_XII-20	250	454	251	458	30	213	30	213	97	157	-	-	-	-	89	167	-	-	250	476	277	455	250	458
Lchi_XII-2	284	498	285	490	10	252	10	252	169	230	-	-	-	-	-	-	-	-	284	533	320	491	284	487
Lchi_XII-19	258	461	258	465	41	213	41	213	97	157	-	-	-	-	51	182	-	-	256	483	283	462	256	465
Lchi_XII-18	205	409	206	413	27	184	27	184	121	181	-	-	-	-	-	-	-	-	205	409	207	447	205	421
Lchi_XII-17	487	691	488	775	141	381	141	381	316	374	-	-	-	-	142	378	46	85	487	776	500	692	487	716
Lchi_XII-16	402	606	403	610	17	286	17	286	231	289	-	-	-	-	11	292	-	-	402	606	421	607	402	618
Lchi_XII-15	718	922	719	918	333	609	333	609	178	238	-	-	-	-	129	385	36	76	718	922	720	923	718	934
Lchi_XII-14	38	242	39	239	-	-	-	-	-	-	-	-	-	-	-	-	-	-	38	242	65	243	38	238
Lchi_XII-13	303	507	304	511	27	268	27	268	212	270	-	-	-	-	51	273	-	-	303	529	330	508	303	537
Lchi_XII-12	93	304	94	308	13	87	13	87	-	-	-	-	-	-	-	-	-	-	93	304	135	305	93	308
Lchi_XII-11	196	482	196	405	7	86	7	86	34	86	-	-	-	-	-	-	-	-	201	478	202	477	201	451
Lchi_XII-10	306	517	307	533	11	192	11	192	133	192	-	-	133	173	26	192	-	-	306	517	343	518	306	575
Lchi_XII-1	460	670	463	666	90	364	90	364	290	348	-	-	-	-	114	379	27	67	465	747	470	671	465	666
Lchi_XI(2)-9	566	842	561	833	214	547	214	547	247	305	-	-	-	-	234	501	30	68	566	836	567	764	566	760
Lchi_XI(2)-8	697	903	692	971	426	635	426	635	262	321	-	-	-	-	329	585	25	66	697	974	698	895	697	901
Lchi_XI(2)-7	766	1035	766	1037	313	562	313	562	602	657	-	-	-	-	396	663	27	67	766	1038	767	1039	766	1037
Lchi_XI(2)-6	802	1071	807	1009	110	437	110	437	527	586	-	-	-	-	232	467	28	67	807	1004	808	1005	807	1001
Lchi_XI(2)-5	887	1188	887	1185	494	691	494	691	566	626	-	-	-	-	155	337	92	132	887	1125	888	1113	887	1110
Lchi_XI(2)-4	779	1035	779	1039	88	391	88	391	168	225	-	-	-	-	499	658	49	88	779	1040	#N/A	#N/A	#N/A	#N/A
Lchi_XI(2)-3	604	801	604	797	48	356	48	356	320	379	-	-	-	-	143	379	35	53	605	873	626	871	605	798
Lchi_XI(2)-2	795	986	794	951	40	364	40	364	474	534	-	-	-	-	418	679	11	44	801	971	801	971	801	971
Lchi_XI(2)-14	479	645	479	631	11	228	11	228	329	389	-	-	18	60	62	247	-	-	479	645	479	645	479	645
Lchi_XI(2)-13	175	442	175	443	-	-	-	-	-	-	-	-	-	-	-	-	-	-	180	446	276	375	180	371
Lchi_XI(2)-12	368	534	368	520	1	224	1	224	140	200	-	-	-	-	15	248	-	-	368	534	368	534	368	534
Lchi_XI(2)-11	33	289	36	293	-	-	-	-	-	-	-	-	-	-	-	-	-	-	36	296	36	296	36	295
Lchi_XI(2)-10	712	977	713	979	71	349	71	349	272	331	-	-	-	-	294	572	33	74	712	981	713	912	712	913
Lchi_XI(2)-1	750	1022	748	952	145	448	145	448	559	618	-	-	-	-	390	641	82	122	750	955	751	966	750	958
Lchi_XI(1)-9	14	237	11	238	-	-	-	-	-	-	-	-	-	-	-	-	-	-	11	240	69	235	7	240
Lchi_XI(1)-8	631	910	626	912	124	437	124	437	161	220	-	-	-	-	160	318	96	134	631	912	632	845	631	839
Lchi_XI(1)-7	514	723	509	795	11	243	11	243	44	103	-	-	-	-	63	247	-	-	514	795	515	728	514	807
Lchi_XI(1)-6	526	692	526	678	170	426	170	426	80	140	-	-	-	-	175	378	-	-	526	692	526	692	526	692
Lchi_XI(1)-5	445	699	445	705	156	400	156	400	231	291	-	-	183	225	156	390	-	-	445	706	445	641	445	708
Lchi_XI(1)-4	485	651	485	637	41	308	41	308	409	469	-	-	-	-	-	-	1	39	485	651	485	651	485	651
Lchi_XI(1)-3	374	596	375	654	81	276	81	276	-	-	-	-	-	-	-	-	-	-	374	657	375	586	374	587
Lchi_XI(1)-2	694	902	692	902	51	336	51	336	118	178	-	-	-	-	138	386	26	66	694	902	695	903	694	909
Lchi_XI(1)-11	769	1025	769	1029	27	381	27	381	154	215	-	-	-	-	478	694	35	78	769	1030	769	965	769	1032
Lchi_XI(1)-10	747	913	747	899	154	376	154	376	570	625	-	-	-	-	444	626	36	80	747	913	#N/A	#N/A	747	913
Lchi_XI(1)-1	440	674	439	707	94	338	94	338	146	206	-	-	147	188	17	240	-	-	446	716	446	714	446	706
Lchi_Xb(1)-3	821	1092	827	1093	185	521	185	521	617	675	-	-	107	146	231	512	20	51	826	1095	827	1094	826	1089
Lchi_Xb(1)-2	279	482	281	507	15	144	15	144	73	131	73	94	-	-	-	-	-	-	280	482	281	483	280	479
Lchi_Xb(1)-1	967	1232	968	1234	414	706	414	706	491	549	-	-	-	-	30	241	-	-	967	1235	968	1164	967	1234
Lchi_Xa-7	50	301	38	308	394	536	394	536	-	-	-	-	-	-	-	-	361	403	67	310	47	304	47	310
Lchi_Xa-6	276	527	272	534	90	182	90	182	100	160	-	-	-	-	-	-	27	70	293	536	273	530	273	536
Lchi_Xa-5	319	583	325	590	-	-	-	-	-	-	-	-	-	-	-	-	30	72	348	592	325	519	324	592
Lchi_Xa-4	267	531	270	532	79	270	79	270	-	-	-	-	-	-	-	-	35	77	291	459	291	459	271	534
Lchi_Xa-3	547	814	554	818	320	453	320	453	-	-	-	-	-	-	-	-	280	318	563	820	563	751	552	820
Lchi_Xa-2	984	1244	998	1174	757	855	757	855	817	873	-	-	-	-	-	-	-	-	992	1250	1024	1174	984	1250
Lchi_Xa-1	31	254	30	184	-	-	-	-	-	-	-	-	-	-	-	-	-	-	31	184	82	196	31	258
Lchi_VIII-9	603	861	603	795	-	-	-	-	-	-	-	-	-	-	-	-	-	-	607	870	607	798	607	870
Lchi_VIII-8	530	754	530	720	87	239	87	239	168	227	-	-	-	-	96	227	-	-	531	793	531	795	531	721
Lchi_VIII-7	492	759	492	760	-	-	-	-	-	-	-	-	-	-	-	-	-	-	496	763	496	694	496	763
Lchi_VIII-65	110	305	110	377	-	-	-	-	-	-	-	-	-	-	-	-	-	-	115	377	151	308	115	306
Lchi_VIII-64	24	253	28	223	-	-	-	-	-	-	-	-	-	-	-	-	-	-	30	226	30	228	30	224
Lchi_VIII-63	108	327	108	323	-	-	-	-	-	-	-	-	-	-	-	-	-	-	139	325	146	262	147	325
Lchi_VIII-62	127	399	123	319	-	-	-	-	-	-	-	-	-	-	-	-	-	-	127	400	127	338	127	400
Lchi_VIII-61	22	221	22	292	-	-	-	-	-	-	-	-	-	-	-	-	-	-	28	292	28	224	28	292
Lchi_VIII-60	416	610	416	608	67	231	67	231	180	234	-	-	-	-	-	-	-	-	417	682	417	609	417	609
Lchi_VIII-6	421	615	422	615	-	-	-	-	-	-	-	-	-	-	-	-	-	-	426	686	426	618	426	682
Lchi_VIII-59	220	455	220	428	-	-	-	-	-	-	-	-	-	-	-	-	-	-	221	412	221	412	221	411
Lchi_VIII-58	537	745	534	753	-	-	-	-	-	-	-	-	-	-	-	-	-	-	537	826	538	817	537	826
Lchi_VIII-57	296	494	301	492	-	-	-	-	-	-	-	-	-	-	-	-	-	-	302	569	302	495	302	493
Lchi_VIII-56	301	525	301	564	-	-	-	-	-	-	-	-	-	-	-	-	-	-	302	564	302	561	302	492
Lchi_VIII-55	560	768	557	776	-	-	-	-	-	-	-	-	-	-	-	-	-	-	560	849	561	770	560	849
Lchi_VIII-54	195	462	201	464	-	-	-	-	-	-	-	-	-	-	-	-	-	-	202	464	201	401	202	460
Lchi_VIII-53	109	377	108	377	-	-	-	-	-	-	-	-	-	-	-	-	-	-	113	377	113	379	113	377
Lchi_VIII-52	52	246	49	244	-	-	-	-	-	-	-	-	-	-	-	-	-	-	53	318	53	302	53	318
Lchi_VIII-51	308	508	314	578	-	-	-	-	-	-	-	-	-	-	-	-	-	-	313	508	314	508	313	517
Lchi_VIII-50	109	307	106	303	-	-	-	-	-	-	-	-	-	-	-	-	-	-	109	386	110	308	109	386
Lchi_VIII-5	639	863	639	829	86	234	86	234	94	154	-	-	-	-	-	-	-	-	640	903	640	904	640	830
Lchi_VIII-49	611	806	611	804	115	319	115	319	163	223	-	-	188	230	111	274	-	-	612	878	612	880	612	805
Lchi_VIII-48	336	589	336	526	-	-	-	-	-	-	-	-	-	-	-	-	-	-	337	598	337	528	337	527
Lchi_VIII-47	272	492	272	531	-	-	-	-	-	-	-	-	-	-	-	-	-	-	273	531	273	533	273	459
Lchi_VIII-46	510	776	508	777	-	-	-	-	-	-	-	-	-	-	-	-	-	-	512	777	545	779	512	777
Lchi_VIII-45	50	248	55	327	-	-	-	-	-	-	-	-	-	-	-	-	-	-	56	329	56	329	56	249
Lchi_VIII-44	321	589	326	591	-	-	-	-	-	-	-	-	-	-	-	-	-	-	327	591	327	528	327	525
Lchi_VIII-43	456	649	457	649	-	-	-	-	-	-	-	-	-	-	-	-	-	-	461	720	461	652	461	716
Lchi_VIII-42	232	497	233	499	-	-	-	-	-	-	-	-	-	-	-	-	-	-	237	499	237	430	237	499
Lchi_VIII-41	288	521	288	551	-	-	-	-	-	-	-	-	-	-	-	-	-	-	289	551	289	483	289	479
Lchi_VIII-40	210	478	214	480	-	-	-	-	-	-	-	-	-	-	-	-	-	-	215	480	216	411	215	412
Lchi_VIII-4	554	781	554	744	62	265	62	265	70	130	-	-	166	207	56	210	-	-	555	817	555	819	555	745
Lchi_VIII-39	235	500	236	502	-	-	-	-	-	-	-	-	-	-	-	-	-	-	240	431	240	431	240	502
Lchi_VIII-38	25	218	25	288	-	-	-	-	-	-	-	-	-	-	-	-	-	-	26	288	26	290	26	216
Lchi_VIII-37	533	757	533	796	95	225	95	225	-	-	-	-	-	-	-	-	-	-	534	797	534	798	534	724
Lchi_VIII-36	342	608	346	610	-	-	-	-	-	-	-	-	-	-	-	-	-	-	347	610	348	543	347	611
Lchi_VIII-35	4	240	4	175	-	-	-	-	-	-	-	-	-	-	-	-	-	-	11	249	9	177	4	249
Lchi_VIII-34	25	249	25	288	-	-	-	-	-	-	-	-	-	-	-	-	-	-	26	288	26	285	26	216
Lchi_VIII-33	390	659	394	661	-	-	-	-	-	-	-	-	-	-	-	-	-	-	395	661	396	591	395	589
Lchi_VIII-32	20	249	23	243	-	-	-	-	-	-	-	-	-	-	-	-	-	-	26	289	26	220	26	216
Lchi_VIII-31	280	504	280	543	-	-	-	-	-	-	-	-	-	-	-	-	-	-	281	543	281	540	281	471
Lchi_VIII-30	330	530	336	600	-	-	-	-	-	-	-	-	-	-	-	-	-	-	335	601	336	531	335	529
Lchi_VIII-3	486	665	491	663	107	363	107	363	-	-	-	-	-	-	-	-	-	-	505	738	506	740	488	664
Lchi_VIII-29	303	570	306	571	-	-	-	-	-	-	-	-	-	-	-	-	-	-	309	571	309	505	309	571
Lchi_VIII-28	273	517	273	482	-	-	-	-	-	-	-	-	-	-	-	-	-	-	279	556	279	557	279	483
Lchi_VIII-27	363	513	365	514	28	219	28	219	67	127	-	-	-	-	-	-	-	-	369	512	369	512	369	512
Lchi_VIII-26	350	615	350	542	-	-	-	-	-	-	-	-	-	-	-	-	-	-	354	620	354	545	354	548
Lchi_VIII-25	377	577	381	577	-	-	-	-	-	-	-	-	-	-	-	-	-	-	382	577	383	578	382	579
Lchi_VIII-24	449	682	449	691	10	161	10	161	42	102	-	-	-	-	42	125	-	-	450	691	450	693	450	637
Lchi_VIII-23	25	249	25	288	-	-	-	-	-	-	-	-	-	-	-	-	-	-	26	288	26	285	26	216
Lchi_VIII-22	414	616	419	684	-	-	-	-	-	-	-	-	-	-	-	-	-	-	419	687	420	686	419	622
Lchi_VIII-21	25	249	25	288	-	-	-	-	-	-	-	-	-	-	-	-	-	-	26	288	26	285	26	216
Lchi_VIII-20	458	652	458	652	-	-	-	-	-	-	-	-	-	-	-	-	-	-	462	730	499	697	462	730
Lchi_VIII-2	51	274	51	243	-	-	-	-	-	-	-	-	-	-	-	-	-	-	52	335	52	245	52	244
Lchi_VIII-19	374	574	378	645	-	-	-	-	-	-	-	-	-	-	-	-	-	-	379	574	415	575	379	573
Lchi_VIII-18	344	537	342	614	-	-	-	-	-	-	-	-	-	-	-	-	-	-	346	614	361	537	346	614
Lchi_VIII-17	469	734	470	736	-	-	-	-	-	-	-	-	-	-	-	-	-	-	474	736	474	665	474	736
Lchi_VIII-16	353	616	353	618	-	-	-	-	-	-	-	-	-	-	-	-	-	-	354	619	354	620	354	619
Lchi_VIII-15	478	672	477	672	-	-	-	-	-	-	-	-	-	-	-	-	-	-	482	750	482	675	482	750
Lchi_VIII-14	404	601	402	601	-	-	-	-	-	-	-	-	-	-	-	-	-	-	407	607	447	604	407	602
Lchi_VIII-13	550	751	552	821	38	211	38	211	78	138	-	-	-	-	-	-	-	-	556	821	556	822	556	748
Lchi_VIII-12	543	807	541	808	-	-	-	-	-	-	-	-	-	-	-	-	-	-	545	811	545	740	545	811
Lchi_VIII-11	89	348	92	357	-	-	-	-	-	-	-	-	-	-	-	-	-	-	94	357	95	286	94	287
Lchi_VIII-10	296	490	296	562	-	-	-	-	-	-	-	-	-	-	-	-	-	-	297	562	297	564	297	489
Lchi_VIII-1	485	679	485	677	46	176	46	176	126	186	-	-	-	-	-	-	-	-	486	751	486	753	486	678
Lchi_VII(2)-1	306	563	304	566	-	-	-	-	-	-	-	-	-	-	-	-	-	-	310	568	#N/A	#N/A	310	566
Lchi_IV-9	303	555	311	559	90	171	90	171	99	159	-	-	-	-	-	-	36	72	344	560	#N/A	#N/A	303	555
Lchi_IV-8	372	619	372	621	51	125	51	125	51	110	-	-	-	-	-	-	11	47	404	622	#N/A	#N/A	401	613
Lchi_IV-7	443	690	443	694	83	187	83	187	-	-	-	-	-	-	-	-	33	73	476	695	#N/A	#N/A	476	694
Lchi_IV-6	364	631	366	561	107	256	107	256	152	211	-	-	-	-	152	256	-	-	364	626	#N/A	#N/A	364	626
Lchi_IV-5	692	887	687	956	302	548	302	548	482	542	-	-	-	-	158	399	25	65	693	956	693	888	693	956
Lchi_IV-4	165	436	172	364	-	-	-	-	-	-	-	-	-	-	-	-	-	-	171	369	#N/A	#N/A	171	369
Lchi_IV-3	482	677	477	746	68	337	68	337	278	332	-	-	-	-	95	309	25	65	483	746	483	710	483	746
Lchi_IV-2	434	705	428	707	111	299	111	299	219	275	-	-	239	280	121	300	27	70	433	709	436	639	433	709
Lchi_IV-10	370	484	379	484	88	254	88	254	94	154	-	-	-	-	-	-	25	65	#N/A	#N/A	#N/A	#N/A	379	487
Lchi_IV-1	400	604	406	602	71	220	71	220	139	198	-	-	-	-	91	223	23	63	405	606	510	607	405	606
Lchi_III-9	670	869	670	868	70	443	70	443	361	421	-	-	102	150	99	373	26	72	702	867	677	867	671	877
Lchi_III-8	356	508	356	579	1	196	1	196	76	138	-	-	-	-	54	113	-	-	356	569	361	570	365	510
Lchi_III-7	387	656	385	656	94	213	94	213	107	189	-	-	107	147	-	-	37	78	386	658	387	580	386	652
Lchi_III-6	358	622	358	624	85	226	85	226	129	188	-	-	-	-	-	-	31	77	359	615	360	615	359	555
Lchi_III-5	358	622	358	624	85	226	85	226	129	188	-	-	-	-	-	-	31	77	359	615	360	615	359	555
Lchi_III-4	447	663	447	663	149	318	149	318	200	261	-	-	199	241	127	260	60	100	462	725	477	725	447	735
Lchi_III-3	3	254	8	184	-	-	-	-	-	-	-	-	-	-	-	-	-	-	23	248	10	248	26	187
Lchi_III-2	146	394	165	396	-	-	-	-	-	-	-	-	-	-	-	-	-	-	160	399	188	330	144	399
Lchi_III-15	340	531	340	531	79	190	79	190	109	167	-	-	131	175	-	-	21	55	341	531	342	532	341	530
Lchi_III-14	346	623	339	627	78	194	78	194	109	170	-	-	110	151	84	168	19	58	363	627	363	556	346	553
Lchi_III-13	339	536	339	545	91	227	91	227	89	134	-	-	99	140	77	200	31	69	438	475	#N/A	#N/A	438	473
Lchi_III-12	355	615	355	616	77	191	77	191	110	168	-	-	132	176	-	-	22	57	356	613	357	547	356	617
Lchi_III-11	353	617	353	617	92	220	92	220	143	200	-	-	166	205	87	201	29	67	354	555	355	552	354	545
Lchi_III-10	794	993	794	991	99	462	99	462	151	210	-	-	126	168	218	477	29	75	826	993	816	993	795	1001
Lchi_III-1	2	255	2	257	-	-	-	-	-	-	-	-	-	-	-	-	-	-	19	254	29	259	2	257
Lchi_II-6	239	432	240	505	17	121	17	121	32	92	-	-	56	98	14	117	-	-	239	505	240	433	239	443
Lchi_II-5	277	517	276	540	57	197	57	197	89	149	-	-	-	-	-	-	2	38	276	540	277	468	276	506
Lchi_II-4	289	488	295	486	73	178	73	178	117	177	-	-	119	158	-	-	27	66	294	487	295	489	294	487
Lchi_II-3	354	590	360	628	62	205	62	205	91	157	-	-	90	132	-	-	27	63	359	628	360	555	359	628
Lchi_II-2	368	641	374	642	95	266	95	266	95	152	-	-	96	130	-	-	28	68	373	642	374	569	373	642
Lchi_II-1	34	132	25	206	-	-	-	-	-	-	-	-	-	-	-	-	-	-	32	206	35	208	32	206
Lchi_I(2)-1	117	373	114	375	-	-	-	-	-	-	-	-	-	-	-	-	-	-	117	375	118	366	117	367
Lchi_I-9	419	666	419	671	-	-	-	-	-	-	-	-	-	-	-	-	-	-	420	675	420	606	420	671
Lchi_I-8	414	614	420	614	-	-	-	-	-	-	-	-	-	-	-	-	-	-	419	684	420	615	419	616
Lchi_I-7	442	724	446	712	-	-	-	-	-	-	-	-	-	-	-	-	-	-	447	712	448	642	447	708
Lchi_I-61	154	345	155	345	-	-	-	-	-	-	-	-	-	-	-	-	-	-	154	357	#N/A	#N/A	154	345
Lchi_I-60	322	594	328	596	-	-	-	-	-	-	-	-	100	142	-	-	32	72	327	596	328	594	327	596
Lchi_I-6	321	603	325	591	-	-	-	-	-	-	-	-	-	-	-	-	-	-	326	591	327	521	326	587
Lchi_I-59	384	655	390	657	67	193	67	193	112	172	-	-	-	-	-	-	24	65	389	657	390	655	389	657
Lchi_I-58	23	212	24	212	-	-	-	-	-	-	-	-	-	-	-	-	-	-	23	224	#N/A	#N/A	23	212
Lchi_I-57	23	292	24	214	-	-	-	-	-	-	-	-	-	-	-	-	-	-	23	298	#N/A	#N/A	23	214
Lchi_I-56	163	428	164	360	-	-	-	-	-	-	-	-	-	-	-	-	-	-	167	367	168	363	167	435
Lchi_I-55	161	425	161	363	-	-	-	-	-	-	-	-	-	-	-	-	-	-	161	426	162	422	161	425
Lchi_I-54	601	871	602	873	63	298	63	298	233	292	-	-	392	436	77	322	25	60	601	875	602	800	601	875
Lchi_I-53	622	818	622	817	86	353	86	353	121	162	-	-	-	-	-	-	341	377	624	818	623	818	624	824
Lchi_I-52	179	386	185	459	-	-	-	-	-	-	-	-	-	-	-	-	-	-	184	459	185	455	184	455
Lchi_I-51	78	358	83	360	-	-	-	-	-	-	-	-	-	-	-	-	-	-	83	360	121	358	83	360
Lchi_I-50	17	186	9	188	-	-	-	-	-	-	-	-	-	-	-	-	-	-	3	189	8	189	13	188
Lchi_I-5	83	278	84	276	-	-	-	-	-	-	-	-	-	-	-	-	-	-	83	352	84	279	83	342
Lchi_I-49	79	359	84	360	-	-	-	-	-	-	-	-	-	-	-	-	-	-	85	363	85	288	85	363
Lchi_I-48	78	301	83	285	-	-	-	-	-	-	-	-	-	-	-	-	-	-	83	366	121	365	83	291
Lchi_I-47	172	376	172	376	-	-	-	-	-	-	-	-	-	-	-	-	-	-	177	378	187	377	177	373
Lchi_I-46	155	353	155	353	-	-	-	-	-	-	-	-	-	-	-	-	-	-	156	370	156	354	156	358
Lchi_I-45	89	358	89	360	-	-	-	-	-	-	-	-	-	-	-	-	-	-	89	360	89	288	88	360
Lchi_I-44	62	337	68	339	-	-	-	-	-	-	-	-	-	-	-	-	-	-	67	266	68	340	67	334
Lchi_I-43	190	452	190	456	-	-	-	-	-	-	-	-	-	-	-	-	-	-	191	456	191	391	191	456
Lchi_I-42	188	389	193	459	-	-	-	-	-	-	-	-	-	-	-	-	-	-	193	461	194	456	193	461
Lchi_I-41	188	389	193	459	-	-	-	-	-	-	-	-	-	-	-	-	-	-	193	461	194	456	193	461
Lchi_I-40	515	709	515	717	-	-	-	-	-	-	-	-	-	-	-	-	-	-	516	782	516	716	516	783
Lchi_I-4	476	696	476	693	353	423	353	423	357	417	-	-	379	423	356	441	-	-	479	766	480	698	479	700
Lchi_I-39	120	386	120	387	-	-	-	-	-	-	-	-	-	-	-	-	-	-	121	388	121	352	121	389
Lchi_I-38	94	289	92	287	-	-	-	-	-	-	-	-	-	-	-	-	-	-	94	363	95	359	94	363
Lchi_I-37	50	255	53	255	-	-	-	-	-	-	-	-	-	-	-	-	-	-	52	255	53	256	52	252
Lchi_I-36	408	602	409	602	-	-	-	-	-	-	-	-	-	-	-	-	-	-	408	622	409	678	408	599
Lchi_I-35	22	135	26	135	-	-	-	-	-	-	-	-	-	-	-	-	-	-	36	206	36	136	12	206
Lchi_I-34	85	286	91	284	-	-	-	-	-	-	-	-	-	-	-	-	-	-	90	360	91	291	90	350
Lchi_I-33	187	469	192	478	-	-	-	-	-	-	-	-	-	-	-	-	-	-	192	478	297	409	192	478
Lchi_I-32	4	234	5	232	-	-	-	-	-	-	-	-	-	-	-	-	-	-	2	304	128	304	24	298
Lchi_I-31	467	741	473	667	-	-	-	-	-	-	-	-	-	-	-	-	-	-	474	742	496	730	474	668
Lchi_I-30	175	449	183	451	-	-	-	-	-	-	-	-	-	-	-	-	-	-	175	452	176	449	175	453
Lchi_I-3	76	277	82	350	-	-	-	-	-	-	-	-	-	-	-	-	-	-	81	350	82	347	81	350
Lchi_I-29	641	835	641	907	-	-	-	-	-	-	-	-	-	-	-	-	-	-	642	908	642	842	642	903
Lchi_I-28	155	420	155	421	-	-	-	-	-	-	-	-	-	-	-	-	-	-	155	421	190	418	155	421
Lchi_I-27	179	376	182	444	-	-	-	-	-	-	-	-	-	-	-	-	-	-	184	445	185	377	184	375
Lchi_I-26	140	410	144	335	-	-	-	-	-	-	-	-	-	-	-	-	-	-	146	413	146	414	146	335
Lchi_I-25	624	893	629	821	-	-	-	-	-	-	-	-	-	-	-	-	-	-	630	897	630	826	630	897
Lchi_I-24	368	631	369	560	-	-	-	-	-	-	-	-	-	-	-	-	-	-	368	578	369	565	368	559
Lchi_I-23	48	247	51	244	-	-	-	-	-	-	-	-	-	-	-	-	-	-	54	254	54	254	54	246
Lchi_I-22	342	612	342	614	-	-	-	-	-	-	-	-	-	-	-	-	-	-	347	612	348	540	347	612
Lchi_I-21	149	348	153	420	-	-	-	-	-	-	-	-	-	-	-	-	-	-	155	422	155	354	155	422
Lchi_I-20	353	630	354	633	-	-	-	-	-	-	-	-	-	-	-	-	-	-	353	634	354	549	353	629
Lchi_I-2	344	510	343	509	-	-	-	-	-	-	-	-	-	-	-	-	-	-	343	582	344	509	343	508
Lchi_I-19	467	681	467	688	-	-	-	-	-	-	-	-	-	-	-	-	-	-	468	662	468	662	468	660
Lchi_I-18	130	395	130	396	-	-	-	-	-	-	-	-	-	-	-	-	-	-	131	396	131	399	131	399
Lchi_I-17	423	685	423	687	-	-	-	-	-	-	-	-	-	-	-	-	-	-	423	687	423	618	422	687
Lchi_I-16	526	790	526	717	-	-	-	-	-	-	-	-	-	-	-	-	-	-	526	719	527	735	526	787
Lchi_I-15	547	810	548	739	-	-	-	-	-	-	-	-	-	-	-	-	-	-	547	741	583	757	547	738
Lchi_I-14	124	394	128	396	-	-	-	-	-	-	-	-	-	-	-	-	-	-	130	319	130	398	130	319
Lchi_I-13	81	364	85	352	-	-	-	-	-	-	-	-	-	-	-	-	-	-	86	283	87	282	86	348
Lchi_I-12	81	345	84	352	-	-	-	-	-	-	-	-	-	-	-	-	-	-	87	354	87	287	87	354
Lchi_I-11	68	338	72	340	-	-	-	-	-	-	-	-	-	-	-	-	-	-	74	341	74	342	74	263
Lchi_I-10	318	580	318	583	-	-	-	-	-	-	-	-	-	-	-	-	-	-	319	580	319	509	319	575
Lchi_I-1	592	861	597	864	-	-	-	-	-	-	-	-	-	-	-	-	-	-	598	864	598	795	598	866
Lch1_Xb-8	34	303	37	305	-	-	-	-	-	-	-	-	-	-	-	-	-	-	40	306	40	307	40	305
Lch1_Xb-7	127	390	124	392	-	-	-	-	-	-	-	-	-	-	-	-	-	-	126	393	127	394	126	392
Lch1_Xb-6	692	955	693	888	43	328	43	328	457	512	-	-	-	-	178	407	-	-	692	890	727	889	692	893
Lch1_Xb-3	751	1013	752	947	404	612	404	612	534	590	-	-	534	572	106	361	13	50	751	1013	752	1002	751	1013
Lch1_Xb-1	843	1044	848	1118	162	486	162	486	400	460	-	-	-	-	137	427	66	109	848	1118	849	1047	848	1118
