# Supplementary material for: Characterization, evolution, and abiotic stress responses of leucine-rich repeat receptor-like protein kinases (LRR-RLK) in Liriodendron chinense
Source: BMC Genomics. 2024 Jul 31;25:748. doi: 10.1186/s12864-024-10560-3 (PMC11292913; doi:10.1186/s12864-024-10560-3)
Supplement: Supplementary file 6 — Supplementary Material 6: Table S6. Total numbers of the identified putative cis-elements in the promoter regions of L. chinense LRR-RLK genes, and their positions. Different colors show the total ranges of cis-elements present. [file 12864_2024_10560_MOESM6_ESM.xlsx]

## Sheet: Supplementary File 6
Table S6. Showing the total numbers of the identified putative cis-elements in the promoter of L. chinense LRR-RLK genes, and their positions. Different colors show the total ranges of cis-elements present
Gene Name	Start. Pos	End. Pos	Cis-Element			Gene ID	ABRE	AuxRR-core	ERE	GA-motif	ARE	circadian	G-box	as-1	Box 4	CARE	CCGTCC motif	CAAT-box	CAT-box	DRE core	LTR	MYB	STRE	TCA-element	WRE3	WUN-motif				ABRE	AuxRR-core	ERE	GA-motif	ARE	circadian	G-box	as-1	Box 4	CARE	CCGTCC motif	CAAT-box	CAT-box	DRE core	LTR	MYB	STRE	TCA-element	WRE3	WUN-motif
Lchi11158	4	10	ABRE			Lchi_I-1	5	0	0	1	0	0	4	2	0	0	0	0	0	0	2	13	2	0	3	0	32		Lchi_I-1	5	0	0	1	0	0	4	2	0	0	0	0	0	0	2	13	2	0	3	0
Lchi11158	5	10	ABRE			Lchi_I-2	0	2	0	0	3	0	0	0	3	0	2	2	2	0	0	5	4	1	4	0	28		Lchi_I-16	2	0	2	0	0	0	2	2	1	0	0	1	1	0	2	10	2	4	1	0
Lchi03999	5	14	ABRE			Lchi_I-3	1	1	0	0	3	0	2	2	0	1	2	0	0	0	1	5	0	0	0	0	18		Lch1_Xb-1	1	0	0	0	0	0	0	4	0	0	2	0	0	1	1	8	0	2	1	0
Lchi07314	10	15	ABRE			Lchi_I-4	2	0	0	0	1	0	3	0	0	0	2	1	1	0	1	10	0	1	1	0	23		Lch1_Xb-8	3	0	0	0	0	0	2	3	0	0	0	2	2	0	0	4	2	1	2	0
Lchi16213	11	16	ABRE			Lchi_I-5	2	0	0	0	1	0	2	4	0	0	2	0	0	1	0	2	3	0	2	0	19		Lchi_III-9	0	0	0	0	0	0	1	1	0	0	0	0	0	0	0	8	0	2	1	0
Lchi23783	15	24	ABRE			Lchi_I-6	2	0	0	0	3	0	2	1	2	0	2	1	1	0	0	13	1	0	0	0	28		Lchi_III-13	3	1	0	1	2	0	2	0	0	0	2	0	0	1	1	9	5	0	3	0
Lchi23770	16	21	ABRE			Lchi_I-7	4	0	0	0	1	0	4	5	1	0	0	1	1	1	3	7	2	2	1	0	33		Lchi_XII-7	0	0	0	0	1	0	0	1	0	0	0	0	0	0	0	11	3	1	0	0
Lchi03999	16	22	ABRE			Lchi_I-8	0	0	0	0	3	0	0	2	0	0	2	2	2	0	2	7	2	2	1	0	25		Lchi_XII-8	0	0	0	2	1	1	0	0	0	1	1	0	0	0	0	11	2	4	0	0
Lchi03999	17	22	ABRE			Lchi_I-9	0	0	0	0	2	0	1	1	0	1	2	0	0	0	0	7	3	2	0	0	19		Lchi_II-4	2	1	0	0	3	0	2	3	0	1	0	0	0	0	2	12	1	1	1	0
Lchi23783	17	23	ABRE			Lchi_I-10	2	0	0	0	1	1	1	1	0	0	2	0	0	0	1	8	4	2	1	0	24		Lchi_II-5	0	0	0	0	2	0	3	2	0	0	1	0	0	0	1	11	1	0	2	0
Lchi23783	18	23	ABRE			Lchi_I-11	1	1	0	0	1	0	2	3	0	1	0	1	1	0	0	4	2	1	2	0	20		Lchi_II-6	5	0	0	0	0	2	4	1	0	0	0	0	0	0	3	1	5	2	4	0
Lchi21928	39	48	ABRE			Lchi_I-12	0	0	0	0	0	0	1	2	0	0	0	0	0	0	0	5	0	1	1	0	10		Lchi_IV-5	0	0	0	0	0	0	0	1	0	0	0	0	0	0	3	10	3	1	0	0
Lchi21962	39	48	ABRE			Lchi_I-13	0	0	0	0	1	1	0	0	0	0	0	2	2	0	1	4	2	1	0	0	14		Lchi_IV-6	1	0	0	1	1	0	0	1	0	0	1	0	0	0	1	8	1	3	0	0
Lchi30106	39	48	ABRE			Lchi_I-14	1	0	0	0	1	0	2	4	0	1	1	2	2	0	0	2	3	3	2	0	24		Lchi_VII(2)-1	15	0	0	0	1	2	16	2	0	0	1	1	1	0	1	0	0	0	2	0
Lchi11158	41	48	ABRE			Lchi_I-15	1	0	1	2	1	0	0	3	0	0	4	0	0	1	0	8	5	0	0	0	26		Lchi_VIII-15	1	0	0	0	1	0	4	1	0	0	3	1	1	0	0	9	3	3	1	0
Lchi25454	59	64	ABRE			Lchi_I-16	2	0	2	0	0	0	2	2	1	0	0	1	1	0	2	10	2	4	1	0	30		Lchi_VIII-16	4	0	0	1	0	0	8	1	1	0	0	0	0	1	2	14	3	1	1	0
Lchi35364	60	65	ABRE			Lchi_I-17	1	0	0	0	2	0	2	1	0	0	0	2	2	0	0	10	2	1	4	1	28		Lchi_VIII-55	2	0	0	0	0	1	6	4	0	0	1	2	2	0	0	10	1	5	2	0
Lchi07047	65	70	ABRE			Lchi_I-18	0	0	0	0	3	0	0	0	0	0	0	0	0	0	1	6	2	1	1	0	14		Lchi_VIII-56	3	0	0	0	2	0	3	3	0	0	1	0	0	5	0	11	1	1	0	0
Lchi03999	67	73	ABRE			Lchi_I-19	6	0	0	0	0	0	4	2	1	0	0	0	0	0	0	4	0	3	1	0	21		Lchi_Xa-2	1	0	0	0	2	0	2	4	0	0	0	0	0	0	2	17	1	0	0	0
Lchi03999	68	73	ABRE			Lchi_I-20	0	0	0	0	1	1	0	1	0	0	2	0	0	0	1	7	4	0	1	0	18		Lchi_Xa-3	3	0	0	0	0	0	2	1	0	0	0	0	0	1	0	11	3	3	1	0
Lchi16215	69	74	ABRE			Lchi_I-21	0	0	0	0	0	0	0	1	0	0	0	0	0	0	1	14	0	3	1	0	20		Lchi_XI(1)-10	1	0	0	0	1	0	1	1	0	0	0	0	0	1	4	12	1	2	0	0
Lchi16373	71	76	ABRE			Lchi_I-22	4	0	0	0	0	0	4	5	0	0	5	4	4	2	1	7	4	0	2	0	42		Lchi_XI(1)-11	1	0	0	0	1	0	1	2	0	0	0	0	0	0	0	10	0	1	0	0
Lchi07314	73	80	ABRE			Lchi_I-23	0	0	0	0	1	0	2	1	0	0	1	1	1	0	1	3	0	1	0	0	12		Lchi_XIIIa-1	3	1	0	0	1	0	3	0	0	0	0	0	0	0	3	10	1	1	0	0
Lchi03570	78	83	ABRE			Lchi_I-24	9	0	0	1	1	0	7	2	0	0	2	2	2	0	0	4	4	0	1	0	35		Lchi_XIIIa-2	3	1	2	0	0	0	2	0	0	0	0	0	0	0	0	8	6	4	0	0
Lchi15793	81	86	ABRE			Lchi_I-25	6	0	0	0	2	0	2	2	0	0	0	0	0	0	0	10	0	1	0	0	23
Lchi04059	83	88	ABRE			Lchi_I-26	3	0	0	1	1	0	2	0	0	0	0	0	0	0	0	1	5	1	1	0	15
Lchi03633	89	94	ABRE			Lchi_I-27	2	0	0	1	0	1	1	0	0	0	1	1	1	0	0	5	2	0	1	0	16
Lchi10044	89	94	ABRE			Lchi_I-28	6	1	1	0	1	1	9	3	0	0	0	1	1	1	5	9	2	1	1	0	43
Lchi04176	92	97	ABRE			Lchi_I-29	0	1	0	0	0	0	0	1	1	0	0	0	0	1	0	14	0	2	0	0	20
Lchi04348	92	97	ABRE			Lchi_I-30	2	0	0	0	1	0	3	0	0	0	0	0	0	2	3	12	4	0	2	0	29
Lchi17154	97	102	ABRE			Lchi_I-31	1	0	0	0	1	0	1	1	0	0	4	0	0	0	0	19	2	1	1	0	31
Lchi03531	99	104	ABRE			Lchi_I-32	1	0	0	0	1	0	2	1	0	0	3	2	2	1	0	6	2	0	2	0	23
Lchi14485	106	113	ABRE			Lchi_I-33	3	0	0	0	0	1	4	0	0	0	0	3	3	0	0	8	2	0	2	0	26
Lchi26259	106	115	ABRE			Lchi_I-34	6	0	0	1	0	1	5	1	0	0	3	0	0	1	2	6	3	1	2	0	32
Lchi26259	108	113	ABRE			Lchi_I-35	1	0	0	0	0	0	0	0	0	0	0	0	0	0	0	3	0	1	1	0	6
Lchi23774	111	116	ABRE			Lchi_I-36	1	1	1	0	3	0	1	1	0	0	0	1	1	1	1	1	5	2	10	0	30
Lchi16010	125	130	ABRE			Lchi_I-37	0	0	0	0	0	0	1	1	0	0	0	0	0	0	1	9	1	1	0	0	14
Lchi04177	128	133	ABRE			Lchi_I-38	1	0	0	0	1	0	1	0	0	0	1	1	1	1	0	11	2	2	1	0	23
Lchi06784	135	140	ABRE			Lchi_I-39	0	0	0	0	1	0	0	0	0	0	1	1	1	0	3	6	1	1	0	0	15
Lchi21945	138	143	ABRE			Lchi_I-40	2	1	0	0	1	0	2	4	0	0	0	0	0	0	0	8	0	1	1	0	20
Lchi02986	140	145	ABRE			Lchi_I-41	2	0	0	0	3	0	4	3	0	0	0	1	1	1	0	2	2	3	1	0	23
Lchi02733	145	152	ABRE			Lchi_I-42	2	0	0	0	3	0	4	2	0	0	0	1	1	1	0	2	1	3	1	0	21
Lchi15559	152	157	ABRE			Lchi_I-43	2	1	0	0	2	0	2	1	0	0	0	2	2	1	2	3	3	2	1	0	24
Lchi25454	157	162	ABRE			Lchi_I-44	3	0	0	0	0	0	2	1	0	0	1	0	0	0	1	9	1	3	0	0	21
Lchi06784	161	166	ABRE			Lchi_I-45	4	0	1	0	0	1	4	4	0	1	1	3	3	1	3	4	1	2	0	0	33
Lchi23767	163	170	ABRE			Lchi_I-46	4	0	0	1	0	1	4	0	1	0	0	0	0	1	0	5	1	2	1	0	21
Lchi08025	164	173	ABRE			Lchi_I-47	3	0	1	0	2	1	2	0	0	1	3	1	1	0	0	6	2	0	0	0	23
Lchi08025	167	172	ABRE			Lchi_I-48	2	0	0	2	0	0	2	1	0	0	3	1	1	1	0	13	4	1	0	0	31
Lchi05797	172	181	ABRE			Lchi_I-49	0	0	0	4	1	0	0	4	0	1	3	1	1	0	0	0	1	0	1	0	17
Lchi05797	174	180	ABRE			Lchi_I-50	0	0	0	0	0	0	0	1	0	1	0	1	1	0	0	2	0	0	0	0	6
Lchi08531	174	180	ABRE			Lchi_I-51	3	0	0	0	1	0	3	5	1	0	0	0	0	0	1	5	2	2	3	0	26
Lchi05797	175	180	ABRE			Lchi_I-52	3	0	0	0	3	0	1	2	0	1	1	3	3	2	2	7	4	2	0	0	34
Lchi08531	175	180	ABRE			Lchi_I-53	1	0	0	0	0	1	0	2	0	1	1	2	2	0	1	14	2	0	2	0	29
Lchi16373	182	187	ABRE			Lchi_I-54	0	0	1	0	0	1	1	5	0	0	2	1	1	0	1	7	3	2	1	0	26
Lchi23767	184	193	ABRE			Lchi_I-55	1	0	0	0	2	0	0	1	0	0	0	1	1	0	3	3	3	1	0	0	16
Lchi23767	186	191	ABRE			Lchi_I-56	2	0	0	0	1	0	1	6	0	0	1	1	1	1	0	8	3	1	1	0	27
Lchi27946	187	196	ABRE			Lchi_I-57	0	0	0	0	1	0	1	0	0	0	0	1	1	0	1	2	2	0	1	0	10
Lchi12833	188	193	ABRE			Lchi_I-58	0	0	0	0	1	0	1	0	0	0	0	0	0	0	1	2	2	0	0	0	7
Lchi27946	189	195	ABRE			Lchi_I-59	4	0	0	0	3	0	5	3	0	0	0	0	0	0	1	14	3	3	5	0	41
Lchi27946	190	195	ABRE			Lchi_I-60	4	0	0	0	2	0	3	1	0	0	1	1	1	0	1	9	0	1	1	0	25
Lchi03523	192	197	ABRE			Lchi_I-61	0	0	0	0	0	0	1	0	1	0	0	0	0	0	0	4	1	0	0	0	7
Lchi27946	208	214	ABRE			Lch1_Xb-1	1	0	0	0	0	0	0	4	0	0	2	0	0	1	1	8	0	2	1	0	20
Lchi27946	209	214	ABRE			Lch1_Xb-3	0	0	0	0	1	0	0	1	0	0	0	0	0	0	1	9	2	2	0	0	16
Lchi07811	209	215	ABRE			Lch1_Xb-6	0	2	0	0	0	0	1	1	0	0	0	1	1	0	0	14	5	1	1	0	27
Lchi04637	210	215	ABRE			Lch1_Xb-7	7	1	0	0	0	0	4	1	0	0	1	1	1	2	1	5	2	2	0	0	28
Lchi07811	210	215	ABRE			Lch1_Xb-8	3	0	0	0	0	0	2	3	0	0	0	2	2	0	0	4	2	1	2	0	21
Lchi18369	211	216	ABRE			Lchi_XV-1	0	0	0	0	3	0	0	1	0	0	1	1	1	0	1	8	1	0	1	0	18
Lchi06724	219	224	ABRE			Lchi_III-1	7	1	0	0	0	0	7	3	0	0	1	1	1	0	0	2	1	0	2	0	26
Lchi23772	219	224	ABRE			Lchi_III-2	0	0	0	0	1	0	0	3	0	0	1	1	1	0	3	2	4	1	1	0	18
Lchi10854	222	231	ABRE			Lchi_III-3	2	0	0	1	0	1	2	0	0	0	0	0	0	1	1	1	2	0	0	0	11
Lchi02349	223	228	ABRE			Lchi_III-4	1	0	0	1	1	0	1	2	0	0	0	0	0	1	3	8	2	1	1	0	22
Lchi16008	225	230	ABRE			Lchi_III-5	2	0	0	1	0	3	2	2	0	0	1	1	1	0	1	2	3	1	1	0	21
Lchi10872	227	236	ABRE			Lchi_III-6	2	0	0	1	0	3	2	2	0	0	1	2	2	0	1	2	2	1	1	0	22
Lchi14838	232	238	ABRE			Lchi_III-7	1	1	0	0	1	1	1	5	0	0	1	1	1	0	1	4	3	3	1	0	25
Lchi14838	233	238	ABRE			Lchi_III-8	0	0	0	0	0	0	0	0	0	0	0	0	0	0	0	0	0	0	0	0	0
Lchi04006	237	243	ABRE			Lchi_III-9	0	0	0	0	0	0	1	1	0	0	0	0	0	0	0	8	0	2	1	0	13
Lchi04006	238	243	ABRE			Lchi_III-10	3	0	0	0	1	0	1	0	0	0	0	0	0	0	1	8	3	2	0	0	19
Lchi23684	242	249	ABRE			Lchi_III-11	0	0	0	1	2	0	0	0	0	0	2	3	3	1	0	4	4	3	0	0	23
Lchi04144	242	251	ABRE			Lchi_III-12	3	0	0	0	0	0	1	1	0	1	4	1	1	0	3	5	3	0	0	0	23
Lchi04144	245	250	ABRE			Lchi_III-13	3	1	0	1	2	0	2	0	0	0	2	0	0	1	1	9	5	0	3	0	30
Lchi10165	248	253	ABRE			Lchi_III-14	0	0	0	0	1	1	1	3	1	0	0	0	0	1	3	5	4	1	2	0	23
Lchi15793	249	254	ABRE			Lchi_III-15	1	0	0	0	0	0	0	1	0	1	1	0	0	0	0	8	7	1	0	0	20
Lchi23776	250	259	ABRE			Lchi_XII-1	2	0	0	0	0	0	2	0	0	0	2	0	0	0	1	3	1	3	0	0	14
Lchi23776	252	258	ABRE			Lchi_XII-2	3	0	0	0	2	0	4	2	0	0	1	2	2	1	0	7	0	0	3	0	27
Lchi23776	253	258	ABRE			Lchi_XII-3	3	0	1	0	3	1	2	0	0	0	0	1	1	1	1	5	1	0	0	0	20
Lchi03995	261	266	ABRE			Lchi_XII-4	4	0	0	0	3	0	2	2	0	0	0	0	0	2	3	4	0	0	0	0	20
Lchi11158	261	268	ABRE			Lchi_XII-5	1	0	0	0	0	0	0	1	0	0	1	0	0	1	1	6	1	0	0	0	12
Lchi04006	265	274	ABRE			Lchi_XII-6	0	0	0	0	0	0	0	2	0	0	0	0	0	1	2	14	1	0	0	0	20
Lchi04006	267	273	ABRE			Lchi_XII-7	0	0	0	0	1	0	0	1	0	0	0	0	0	0	0	11	3	1	0	0	17
Lchi04006	268	273	ABRE			Lchi_XII-8	0	0	0	2	1	1	0	0	0	1	1	0	0	0	0	11	2	4	0	0	23
Lchi04006	274	279	ABRE			Lchi_XII-9	8	0	0	0	2	0	6	1	0	0	0	0	0	2	1	5	1	1	0	0	27
Lchi15758	279	284	ABRE			Lchi_XII-10	4	1	0	0	2	0	2	0	0	0	0	0	0	2	1	6	2	1	0	0	21
Lchi20176	279	284	ABRE			Lchi_XII-11	1	0	0	0	1	0	2	1	1	0	0	0	0	0	1	10	2	0	0	0	19
Lchi23768	284	289	ABRE			Lchi_XII-12	0	0	0	0	2	1	0	0	0	0	0	0	0	0	0	6	1	0	1	0	11
Lchi23783	286	295	ABRE			Lchi_XII-13	1	1	1	0	0	0	2	0	0	0	0	0	0	2	3	11	1	1	1	0	24
Lchi11494	290	295	ABRE			Lchi_XII-14	0	0	0	0	0	0	0	0	0	0	0	0	0	0	0	0	0	0	0	0	0
Lchi28205	300	305	ABRE			Lchi_XII-15	1	1	0	1	1	0	2	0	0	0	0	0	0	0	1	15	0	1	1	0	24
Lchi03942	302	311	ABRE			Lchi_XII-16	1	0	0	0	0	1	2	0	0	0	1	1	1	2	1	6	0	2	0	0	18
Lchi23684	309	314	ABRE			Lchi_XII-17	1	0	0	1	0	0	2	0	0	0	0	0	0	2	1	10	4	2	1	0	24
Lchi35364	320	325	ABRE			Lchi_XII-18	1	0	0	2	0	0	4	1	0	0	0	0	0	1	1	14	1	2	0	0	27
Lchi09884	321	330	ABRE			Lchi_XII-19	2	0	0	0	0	1	1	0	0	0	0	0	0	1	3	11	0	2	0	0	21
Lchi09884	323	329	ABRE			Lchi_XII-20	3	0	0	0	1	1	2	0	0	0	0	0	0	1	4	11	0	1	0	0	24
Lchi09884	324	329	ABRE			Lchi_XII-21	1	0	1	0	0	0	2	0	0	0	0	0	0	0	0	13	5	2	1	0	25
Lchi04278	342	347	ABRE			Lchi_XII-22	1	1	0	1	0	0	3	1	0	0	0	0	0	1	2	11	1	1	1	0	24
Lchi08531	343	352	ABRE			Lchi_XII-23	0	0	0	0	0	0	0	0	0	0	0	0	0	0	0	0	0	0	0	0	0
Lchi08531	345	351	ABRE			Lchi_XII-24	1	0	0	1	1	0	2	0	0	0	0	0	0	2	3	14	1	2	0	0	27
Lchi08531	346	351	ABRE			Lchi_XII-25	0	0	0	0	0	0	0	0	0	0	0	0	0	0	0	0	0	0	0	0	0
Lchi09884	355	364	ABRE			Lchi_XII-26	0	2	0	1	1	0	2	0	0	0	0	0	0	1	1	11	2	1	1	0	23
Lchi09884	357	363	ABRE			Lchi_XII-27	4	1	0	1	0	0	3	0	0	0	2	0	0	2	2	10	1	0	0	0	26
Lchi09884	358	363	ABRE			Lchi_XII-28	0	0	0	0	1	0	3	0	0	0	0	3	3	0	1	3	1	2	0	0	17
Lchi18944	372	382	ABRE			Lchi_XII-29	0	0	0	0	1	1	1	1	0	0	1	0	0	2	1	6	0	0	1	0	15
Lchi16014	379	384	ABRE			Lchi_XII-30	1	0	0	0	1	0	1	2	0	0	2	3	3	2	1	3	0	3	1	0	23
Lchi03115	396	401	ABRE			Lchi_I(2)-1	4	0	0	0	0	1	1	0	0	0	0	0	0	0	1	10	5	1	0	0	23
Lchi10356	401	410	ABRE			Lchi_II-1	1	1	0	0	1	0	2	0	0	0	0	0	0	0	1	4	3	2	0	0	15
Lchi24181	402	407	ABRE			Lchi_II-2	3	0	0	0	2	0	0	2	0	0	1	0	0	1	0	4	4	0	2	0	19
Lchi04151	415	423	ABRE			Lchi_II-3	0	0	0	0	1	0	0	3	0	0	1	1	1	1	1	6	1	2	1	0	19
Lchi04151	417	422	ABRE			Lchi_II-4	2	1	0	0	3	0	2	3	0	1	0	0	0	0	2	12	1	1	1	0	29
Lchi03115	434	439	ABRE			Lchi_II-5	0	0	0	0	2	0	3	2	0	0	1	0	0	0	1	11	1	0	2	0	23
Lchi08747	435	440	ABRE			Lchi_II-6	5	0	0	0	0	2	4	1	0	0	0	0	0	0	3	1	5	2	4	0	27
Lchi15793	441	446	ABRE			Lchi_IV-1	0	0	0	0	0	1	0	1	0	0	0	0	0	0	1	6	5	0	0	0	14
Lchi21963	441	446	ABRE			Lchi_IV-2	0	0	0	1	1	0	0	2	0	0	1	1	1	0	0	2	2	1	3	0	15
Lchi03569	444	449	ABRE			Lchi_IV-3	1	0	0	0	1	0	1	3	0	0	2	1	1	0	1	1	4	1	1	0	18
Lchi05773	454	461	ABRE			Lchi_IV-4	1	0	0	0	2	1	0	0	0	0	0	0	0	1	0	4	1	0	0	0	10
Lchi23774	458	463	ABRE			Lchi_IV-5	0	0	0	0	0	0	0	1	0	0	0	0	0	0	3	10	3	1	0	0	18
Lchi11171	461	467	ABRE			Lchi_IV-6	1	0	0	1	1	0	0	1	0	0	1	0	0	0	1	8	1	3	0	0	18
Lchi11171	462	467	ABRE			Lchi_IV-7	0	0	0	0	2	0	1	1	1	0	0	1	1	0	1	4	5	3	0	0	20
Lchi12861	471	476	ABRE			Lchi_IV-8	0	0	1	0	0	0	1	0	0	0	0	3	3	0	1	6	3	4	1	0	23
Lchi10044	474	479	ABRE			Lchi_IV-9	9	0	0	0	4	0	3	1	0	0	1	0	0	2	0	7	3	1	1	0	32
Lchi10165	500	505	ABRE			Lchi_IV-10	0	1	0	1	1	0	0	3	0	0	2	1	1	0	0	0	3	0	1	0	14
Lchi04741	503	508	ABRE			Lchi_VII(2)-1	15	0	0	0	1	2	16	2	0	0	1	1	1	0	1	0	0	0	2	0	42
Lchi25455	511	518	ABRE			Lchi_VIII-1	0	0	0	0	3	0	1	1	0	1	0	0	0	1	0	7	1	0	1	0	16
Lchi18268	516	521	ABRE			Lchi_VIII-2	8	0	0	0	0	0	10	4	0	0	0	0	0	1	1	4	0	0	1	0	29
Lchi18369	530	535	ABRE			Lchi_VIII-3	1	0	0	0	2	1	3	2	0	0	0	0	0	0	1	8	3	0	0	0	21
Lchi23774	533	538	ABRE			Lchi_VIII-4	2	0	0	0	1	0	0	1	0	0	2	1	1	2	2	9	1	4	3	0	29
Lchi15806	534	539	ABRE			Lchi_VIII-5	0	0	0	2	1	0	2	3	0	0	1	0	0	1	0	6	2	0	1	0	19
Lchi23772	541	546	ABRE			Lchi_VIII-6	7	0	0	0	2	0	7	0	0	0	0	0	0	0	0	15	2	3	0	0	36
Lchi07811	545	550	ABRE			Lchi_VIII-7	1	0	0	0	3	0	0	1	0	2	0	0	0	1	0	7	2	4	0	0	21
Lchi19328	545	551	ABRE			Lchi_VIII-8	0	1	0	0	1	0	1	3	0	0	2	1	1	2	1	8	1	1	2	0	25
Lchi19328	546	551	ABRE			Lchi_VIII-9	1	0	0	0	5	0	2	2	0	0	1	1	1	0	1	8	0	1	0	0	23
Lchi05870	548	557	ABRE			Lchi_VIII-10	0	0	0	0	1	1	2	2	0	0	3	0	0	0	1	6	3	1	1	0	21
Lchi05870	551	556	ABRE			Lchi_VIII-11	2	1	1	0	0	0	1	3	0	0	2	0	0	1	0	2	0	1	0	0	14
Lchi21967	555	560	ABRE			Lchi_VIII-12	0	0	0	0	1	0	1	1	0	0	1	2	2	0	0	8	1	2	2	0	21
Lchi06719	557	562	ABRE			Lchi_VIII-13	1	0	0	0	2	0	2	1	0	0	0	1	1	1	1	5	0	0	0	0	15
Lchi02733	560	565	ABRE			Lchi_VIII-14	0	0	0	3	1	2	1	2	0	0	0	0	0	0	1	14	2	0	1	0	27
Lchi04151	570	575	ABRE			Lchi_VIII-15	1	0	0	0	1	0	4	1	0	0	3	1	1	0	0	9	3	3	1	0	28
Lchi08747	572	577	ABRE			Lchi_VIII-16	4	0	0	1	0	0	8	1	1	0	0	0	0	1	2	14	3	1	1	0	37
Lchi03993	573	578	ABRE			Lchi_VIII-17	1	0	0	1	2	1	1	2	0	0	0	0	0	0	1	15	1	1	0	0	26
Lchi11603	581	586	ABRE			Lchi_VIII-18	2	0	0	0	0	0	1	0	0	0	0	0	0	0	0	7	7	0	1	0	18
Lchi30106	602	607	ABRE			Lchi_VIII-19	2	1	0	0	1	0	2	0	0	0	2	5	5	2	1	10	1	1	0	0	33
Lchi06091	603	610	ABRE			Lchi_VIII-20	2	0	0	1	1	0	3	2	0	0	3	3	3	2	2	11	2	0	0	0	35
Lchi02693	611	616	ABRE			Lchi_VIII-21	3	0	0	0	3	1	2	2	0	0	2	1	1	0	1	3	0	1	0	0	20
Lchi32639	611	616	ABRE			Lchi_VIII-22	2	0	0	0	1	0	3	1	0	1	0	0	0	0	1	8	2	2	0	0	21
Lchi30107	612	617	ABRE			Lchi_VIII-23	3	0	0	0	3	1	2	2	0	0	2	1	1	0	1	2	0	1	0	0	19
Lchi11311	614	619	ABRE			Lchi_VIII-24	1	0	0	0	1	1	1	4	0	1	1	0	0	0	0	8	4	2	0	0	24
Lchi11171	617	623	ABRE			Lchi_VIII-25	4	0	0	0	1	0	2	0	0	0	0	0	0	1	1	10	2	1	0	0	22
Lchi11171	618	623	ABRE			Lchi_VIII-26	3	0	0	0	1	0	2	1	0	0	2	4	4	2	1	10	3	2	1	0	36
Lchi16321	621	626	ABRE			Lchi_VIII-27	0	0	0	0	1	0	3	3	0	0	0	0	0	0	3	5	1	0	1	0	17
Lchi03728	624	629	ABRE			Lchi_VIII-28	2	2	0	0	3	0	1	2	0	0	2	0	0	0	1	3	2	2	0	0	20
Lchi16125	629	634	ABRE			Lchi_VIII-29	3	0	0	0	1	1	3	1	0	0	3	0	0	1	4	6	3	1	0	0	27
Lchi16311	641	646	ABRE			Lchi_VIII-30	5	0	0	0	2	1	3	1	1	0	1	0	0	1	0	6	0	4	1	0	26
Lchi20727	642	647	ABRE			Lchi_VIII-31	4	0	0	0	3	0	3	2	0	0	2	0	0	3	1	10	2	2	0	0	32
Lchi04741	644	649	ABRE			Lchi_VIII-32	2	1	0	1	1	0	1	1	0	0	2	2	2	0	0	4	2	0	0	0	19
Lchi16008	653	658	ABRE			Lchi_VIII-33	1	1	0	0	2	1	0	1	0	0	1	3	3	1	0	6	5	0	0	0	25
Lchi21142	653	658	ABRE			Lchi_VIII-34	4	0	0	0	2	0	2	2	0	0	2	0	0	0	0	3	0	1	0	0	16
Lchi11171	663	668	ABRE			Lchi_VIII-35	0	1	0	0	0	0	0	2	0	0	1	0	0	0	0	0	0	2	0	0	6
Lchi23774	668	673	ABRE			Lchi_VIII-36	1	0	0	0	0	0	1	1	0	0	4	1	1	1	1	3	2	0	0	0	16
Lchi30019	668	673	ABRE			Lchi_VIII-37	4	1	0	0	1	0	4	3	0	0	0	0	0	0	1	13	2	0	0	0	29
Lchi30024	668	673	ABRE			Lchi_VIII-38	5	0	1	0	1	0	1	2	0	0	2	2	2	1	0	4	1	1	0	0	23
Lchi30026	668	673	ABRE			Lchi_VIII-39	8	0	0	1	1	0	1	1	0	0	1	1	1	2	2	5	2	0	2	0	28
Lchi16012	672	677	ABRE			Lchi_VIII-40	3	2	1	0	0	0	1	2	0	2	1	2	2	1	1	5	2	0	0	0	25
Lchi12861	673	678	ABRE			Lchi_VIII-41	0	0	1	0	2	0	1	2	0	0	1	0	0	1	1	12	2	0	0	0	23
Lchi15806	680	685	ABRE			Lchi_VIII-42	5	0	0	0	2	0	3	0	0	1	1	0	0	0	0	9	5	0	2	0	28
Lchi18939	681	690	ABRE			Lchi_VIII-43	5	0	0	2	3	0	5	0	0	0	2	0	0	1	0	12	2	3	0	0	35
Lchi18939	683	689	ABRE			Lchi_VIII-44	3	0	0	0	2	2	3	2	0	0	0	0	0	0	1	11	2	0	1	0	27
Lchi18939	684	689	ABRE			Lchi_VIII-45	0	0	0	1	3	0	1	1	0	0	1	1	1	0	0	5	1	2	1	0	18
Lchi21928	692	701	ABRE			Lchi_VIII-46	1	0	0	0	4	0	5	1	0	0	0	0	0	1	0	4	0	3	0	0	19
Lchi21928	694	700	ABRE			Lchi_VIII-47	3	0	0	0	2	0	3	5	0	0	2	0	0	0	0	9	1	1	0	0	26
Lchi21928	695	700	ABRE			Lchi_VIII-48	4	0	0	0	1	2	6	0	2	0	2	1	1	0	0	11	3	0	0	0	33
Lchi11158	698	703	ABRE			Lchi_VIII-49	2	0	0	1	1	1	4	1	0	0	1	0	0	7	1	11	2	0	0	0	32
Lchi08296	706	711	ABRE			Lchi_VIII-50	2	0	0	0	2	0	3	1	0	0	2	1	1	0	1	7	1	1	1	0	23
Lchi34143	710	715	ABRE			Lchi_VIII-51	2	2	0	0	2	0	1	2	0	0	0	0	0	0	0	2	0	2	2	0	15
Lchi10851	711	716	ABRE			Lchi_VIII-52	1	2	0	1	1	1	0	2	0	0	2	1	1	1	0	5	1	2	0	0	21
Lchi21962	713	718	ABRE			Lchi_VIII-53	2	0	0	0	1	0	0	0	0	0	1	2	2	0	1	5	2	0	1	0	17
Lchi25791	714	719	ABRE			Lchi_VIII-54	3	0	0	0	3	2	3	3	0	0	5	1	1	0	0	10	2	3	1	0	37
Lchi07811	718	726	ABRE			Lchi_VIII-55	2	0	0	0	0	1	6	4	0	0	1	2	2	0	0	10	1	5	2	0	36
Lchi07811	720	725	ABRE			Lchi_VIII-56	3	0	0	0	2	0	3	3	0	0	1	0	0	5	0	11	1	1	0	0	30
Lchi12833	725	730	ABRE			Lchi_VIII-57	3	0	0	0	2	1	4	1	0	0	0	0	0	1	0	9	1	1	0	0	23
Lchi02733	733	738	ABRE			Lchi_VIII-58	1	0	1	0	1	1	4	4	0	0	0	2	2	0	0	7	0	2	2	0	27
Lchi09351	755	760	ABRE			Lchi_VIII-59	7	1	0	1	1	0	6	4	0	1	3	3	3	0	1	8	3	2	1	0	45
Lchi06787	759	764	ABRE			Lchi_VIII-60	0	0	0	1	2	0	0	3	0	0	2	0	0	5	0	6	3	0	0	0	22
Lchi26259	774	779	ABRE			Lchi_VIII-61	1	0	0	1	0	0	0	2	0	0	1	0	0	1	1	7	3	0	0	0	17
Lchi06719	780	785	ABRE			Lchi_VIII-62	1	0	0	0	2	0	1	0	0	0	0	0	0	0	0	2	4	1	0	0	11
Lchi04741	784	790	ABRE			Lchi_VIII-63	0	0	0	1	0	1	2	1	0	0	1	0	0	1	1	7	1	1	0	0	17
Lchi04741	785	790	ABRE			Lchi_VIII-64	0	0	0	0	1	0	0	2	0	0	2	1	1	0	0	1	0	0	0	0	8
Lchi12357	785	794	ABRE			Lchi_VIII-65	6	0	0	0	0	0	7	0	0	0	1	0	0	0	0	6	2	0	0	0	22
Lchi04148	786	791	ABRE			Lchi_Xa-1	0	0	0	0	0	0	0	1	0	0	1	0	0	2	2	4	0	0	0	0	10
Lchi03570	795	800	ABRE			Lchi_Xa-2	1	0	0	0	2	0	2	4	0	0	0	0	0	0	2	17	1	0	0	0	29
Lchi04741	797	802	ABRE			Lchi_Xa-3	3	0	0	0	0	0	2	1	0	0	0	0	0	1	0	11	3	3	1	0	25
Lchi08745	797	802	ABRE			Lchi_Xa-4	0	0	0	0	0	0	0	0	0	0	0	0	0	0	0	0	0	0	0	0	0
Lchi06161	799	804	ABRE			Lchi_Xa-5	1	1	0	0	0	0	1	1	0	0	2	0	0	0	0	5	2	1	0	0	14
Lchi04278	802	811	ABRE			Lchi_Xa-6	0	0	0	0	0	0	0	0	0	0	0	0	0	0	0	0	0	0	0	0	0
Lchi03948	804	810	ABRE			Lchi_Xa-7	0	0	0	1	0	0	0	1	0	0	0	0	0	0	3	2	2	1	0	0	10
Lchi04278	804	810	ABRE			Lchi_Xb(1)-1	0	0	0	0	0	0	0	1	0	0	0	2	2	0	0	2	1	0	0	0	8
Lchi03948	805	810	ABRE			Lchi_Xb(1)-2	2	0	0	0	3	0	4	2	0	1	5	1	1	0	0	8	3	0	0	0	30
Lchi04278	805	810	ABRE			Lchi_Xb(1)-3	1	0	0	1	1	0	2	3	0	0	3	2	2	2	3	10	0	0	0	0	30
Lchi06726	805	810	ABRE			Lchi_XI(1)-1	7	0	0	0	0	0	4	4	0	0	0	0	0	0	0	7	0	2	0	0	24
Lchi08188	818	824	ABRE			Lchi_XI(1)-2	2	0	0	0	5	0	1	1	0	1	1	1	1	5	1	5	1	0	0	0	25
Lchi08188	819	824	ABRE			Lchi_XI(1)-3	1	0	0	0	2	0	0	2	0	0	0	0	0	1	0	3	1	2	0	0	12
Lchi08811	833	842	ABRE			Lchi_XI(1)-4	1	0	0	1	1	0	1	1	0	0	1	0	0	1	3	15	0	0	0	0	25
Lchi11171	841	846	ABRE			Lchi_XI(1)-5	0	0	0	0	2	0	2	4	0	0	0	0	0	0	0	13	2	0	1	0	24
Lchi08531	842	849	ABRE			Lchi_XI(1)-6	0	0	0	0	0	0	1	1	0	0	1	0	0	0	0	11	2	3	0	0	19
Lchi18369	846	855	ABRE			Lchi_XI(1)-7	5	0	0	0	4	0	6	2	0	1	2	1	1	1	2	6	1	1	0	0	33
Lchi25455	847	852	ABRE			Lchi_XI(1)-8	2	0	0	0	4	0	1	4	0	0	1	0	0	0	3	9	1	2	0	0	27
Lchi18369	849	854	ABRE			Lchi_XI(1)-9	0	0	0	0	1	0	2	0	0	0	0	0	0	0	1	2	2	0	0	0	8
Lchi25454	856	861	ABRE			Lchi_XI(1)-10	1	0	0	0	1	0	1	1	0	0	0	0	0	1	4	12	1	2	0	0	24
Lchi16321	857	862	ABRE			Lchi_XI(1)-11	1	0	0	0	1	0	1	2	0	0	0	0	0	0	0	10	0	1	0	0	16
Lchi12705	858	867	ABRE			Lchi_XI(2)-1	4	2	0	0	2	0	3	2	0	1	1	3	3	4	2	2	2	2	0	0	33
Lchi03948	876	881	ABRE			Lchi_XI(2)-2	3	0	0	0	0	0	2	0	0	1	0	1	1	0	0	7	1	2	0	0	18
Lchi16321	881	890	ABRE			Lchi_XI(2)-3	4	0	0	2	0	1	0	1	0	0	1	0	0	0	1	2	0	1	0	0	13
Lchi04006	885	891	ABRE			Lchi_XI(2)-4	0	0	0	0	0	0	0	2	0	0	0	0	0	0	0	8	0	1	1	0	12
Lchi04006	886	891	ABRE			Lchi_XI(2)-5	2	1	0	1	1	0	1	3	0	0	2	4	4	0	2	5	2	1	1	0	30
Lchi03948	900	905	ABRE			Lchi_XI(2)-6	1	0	0	0	1	0	0	0	0	0	1	0	0	0	2	11	0	1	1	0	18
Lchi25805	906	911	ABRE			Lchi_XI(2)-7	1	0	0	0	0	1	1	1	0	0	0	0	0	0	0	0	1	2	0	0	7
Lchi03531	906	913	ABRE			Lchi_XI(2)-8	2	0	0	0	2	0	1	1	0	1	0	1	1	4	0	7	1	2	0	0	23
Lchi12705	921	926	ABRE			Lchi_XI(2)-9	5	0	0	0	3	2	2	0	0	0	0	0	0	0	0	3	0	1	0	0	16
Lchi18944	922	927	ABRE			Lchi_XI(2)-10	3	0	0	0	2	1	0	4	0	0	1	2	2	0	1	6	4	0	1	0	27
Lchi03636	926	931	ABRE			Lchi_XI(2)-11	1	0	0	1	3	0	2	2	0	0	1	0	0	0	1	4	1	0	0	0	16
Lchi21843	927	932	ABRE			Lchi_XI(2)-12	4	0	0	1	1	0	2	2	0	0	2	0	0	0	1	8	2	6	1	0	30
Lchi04177	930	935	ABRE			Lchi_XI(2)-13	3	0	0	0	0	1	1	1	0	0	1	0	0	0	1	6	6	1	0	0	21
Lchi06784	932	937	ABRE			Lchi_XI(2)-14	1	0	0	0	0	0	1	2	0	0	0	0	0	0	1	11	1	1	0	0	18
Lchi16012	941	946	ABRE			Lchi_XIIIa-1	3	1	0	0	1	0	3	0	0	0	0	0	0	0	3	10	1	1	0	0	23
Lchi12861	945	950	ABRE			Lchi_XIIIa-2	3	1	2	0	0	0	2	0	0	0	0	0	0	0	0	8	6	4	0	0	26
Lchi16538	947	952	ABRE				458	47	19	60	266	64	445	344	19	29	209	152	152	139	208	1587	424	269	164	1	5056
Lchi09350	947	953	ABRE								850								1414							2792	5056
Lchi09350	948	953	ABRE				5056				16.8								28							55.22
Lchi32296	956	961	ABRE
Lchi27946	968	977	ABRE
Lchi04278	976	985	ABRE
Lchi03948	980	989	ABRE
Lchi03948	982	988	ABRE
Lchi03948	983	988	ABRE
Lchi26259	985	992	ABRE
Lchi04278	988	994	ABRE
Lchi24735	988	997	ABRE
Lchi04278	989	994	ABRE
Lchi08296	991	1000	ABRE
Lchi07065	999	1004	ABRE
Lchi10854	1002	1009	ABRE
Lchi04348	1012	1019	ABRE
Lchi03636	1033	1040	ABRE
Lchi02474	1041	1050	ABRE
Lchi02474	1043	1048	ABRE
Lchi16014	1046	1051	ABRE
Lchi02349	1055	1060	ABRE
Lchi11048	1055	1060	ABRE
Lchi04144	1056	1061	ABRE
Lchi06956	1056	1061	ABRE
Lchi06958	1056	1061	ABRE
Lchi14838	1060	1067	ABRE
Lchi02474	1061	1066	ABRE
Lchi21142	1064	1069	ABRE
Lchi18944	1067	1072	ABRE
Lchi03691	1076	1081	ABRE
Lchi23217	1076	1082	ABRE
Lchi23217	1077	1082	ABRE
Lchi23773	1091	1096	ABRE
Lchi06091	1091	1100	ABRE
Lchi02474	1095	1100	ABRE
Lchi04637	1101	1110	ABRE
Lchi18944	1102	1111	ABRE
Lchi18944	1104	1110	ABRE
Lchi18944	1105	1110	ABRE
Lchi18939	1115	1120	ABRE
Lchi05278	1118	1123	ABRE
Lchi29160	1118	1123	ABRE
Lchi32793	1118	1124	ABRE
Lchi25805	1119	1124	ABRE
Lchi32793	1119	1124	ABRE
Lchi05773	1125	1131	ABRE
Lchi05773	1126	1131	ABRE
Lchi06724	1127	1132	ABRE
Lchi11422	1133	1138	ABRE
Lchi09350	1136	1141	ABRE
Lchi05608	1139	1145	ABRE
Lchi05608	1140	1145	ABRE
Lchi16014	1145	1150	ABRE
Lchi30095	1151	1156	ABRE
Lchi25455	1152	1159	ABRE
Lchi08690	1155	1160	ABRE
Lchi15559	1158	1163	ABRE
Lchi18939	1160	1165	ABRE
Lchi25454	1161	1168	ABRE
Lchi03691	1166	1175	ABRE
Lchi03691	1168	1174	ABRE
Lchi03691	1169	1174	ABRE
Lchi16053	1170	1179	ABRE
Lchi16053	1172	1178	ABRE
Lchi16053	1173	1178	ABRE
Lchi04151	1178	1183	ABRE
Lchi11171	1182	1187	ABRE
Lchi14838	1182	1187	ABRE
Lchi11171	1194	1199	ABRE
Lchi03948	1213	1222	ABRE
Lchi03948	1215	1221	ABRE
Lchi03948	1216	1221	ABRE
Lchi01108	1223	1229	ABRE
Lchi01108	1224	1229	ABRE
Lchi23217	1235	1245	ABRE
Lchi23217	1239	1244	ABRE
Lchi12700	1246	1251	ABRE
Lchi03691	1250	1255	ABRE
Lchi03948	1252	1257	ABRE
Lchi32793	1253	1258	ABRE
Lchi24181	1259	1264	ABRE
Lchi10854	1268	1274	ABRE
Lchi10854	1269	1274	ABRE
Lchi23773	1276	1281	ABRE
Lchi12700	1284	1289	ABRE
Lchi06956	1296	1301	ABRE
Lchi06958	1296	1301	ABRE
Lchi03633	1299	1304	ABRE
Lchi03948	1304	1310	ABRE
Lchi03948	1305	1310	ABRE
Lchi14838	1308	1313	ABRE
Lchi32793	1308	1313	ABRE
Lchi16010	1316	1321	ABRE
Lchi24192	1332	1337	ABRE
Lchi11603	1336	1341	ABRE
Lchi04282	1339	1348	ABRE
Lchi15413	1343	1348	ABRE
Lchi03633	1346	1355	ABRE
Lchi02956	1349	1354	ABRE
Lchi03633	1349	1354	ABRE
Lchi04282	1351	1357	ABRE
Lchi04282	1352	1357	ABRE
Lchi12700	1378	1387	ABRE
Lchi32295	1380	1385	ABRE
Lchi10872	1397	1402	ABRE
Lchi12861	1397	1402	ABRE
Lchi29749	1397	1402	ABRE
Lchi25455	1400	1405	ABRE
Lchi17154	1406	1411	ABRE
Lchi23761	1406	1411	ABRE
Lchi02693	1408	1413	ABRE
Lchi32639	1408	1413	ABRE
Lchi07811	1409	1415	ABRE
Lchi07811	1410	1415	ABRE
Lchi12700	1413	1418	ABRE
Lchi08747	1417	1422	ABRE
Lchi12700	1430	1435	ABRE
Lchi25805	1431	1436	ABRE
Lchi23776	1433	1438	ABRE
Lchi09884	1439	1446	ABRE
Lchi16215	1449	1455	ABRE
Lchi16215	1450	1455	ABRE
Lchi07746	1452	1457	ABRE
Lchi11494	1452	1461	ABRE
Lchi11494	1454	1460	ABRE
Lchi11494	1455	1460	ABRE
Lchi03948	1457	1462	ABRE
Lchi09884	1457	1467	ABRE
Lchi09884	1459	1465	ABRE
Lchi09884	1460	1465	ABRE
Lchi28223	1460	1469	ABRE
Lchi28223	1463	1468	ABRE
Lchi03569	1464	1470	ABRE
Lchi03569	1465	1470	ABRE
Lchi32794	1466	1472	ABRE
Lchi32794	1467	1472	ABRE
Lchi04177	1469	1474	ABRE
Lchi11311	1477	1484	ABRE
Lchi04176	1479	1484	ABRE
Lchi06719	1482	1491	ABRE
Lchi06719	1484	1490	ABRE
Lchi06719	1485	1490	ABRE
Lchi06726	1487	1496	ABRE
Lchi06726	1489	1495	ABRE
Lchi06726	1490	1495	ABRE
Lchi32793	1495	1502	ABRE
Lchi05684	1495	1504	ABRE
Lchi23783	1496	1501	ABRE
Lchi14838	231	239	ABRE
Lchi04741	783	791	ABRE
Lchi04278	987	995	ABRE
Lchi04282	1350	1358	ABRE
Lchi16215	1448	1456	ABRE
Lchi03569	1463	1471	ABRE
Lchi23770	15	21	ABRE
Lchi25454	58	64	ABRE
Lchi07047	65	71	ABRE
Lchi16373	70	76	ABRE
Lchi04059	83	89	ABRE
Lchi15559	151	157	ABRE
Lchi25454	156	162	ABRE
Lchi18369	210	216	ABRE
Lchi16008	225	231	ABRE
Lchi20176	278	284	ABRE
Lchi28205	299	305	ABRE
Lchi35364	319	325	ABRE
Lchi04151	417	423	ABRE
Lchi03569	444	450	ABRE
Lchi18369	529	535	ABRE
Lchi23774	533	539	ABRE
Lchi11311	614	620	ABRE
Lchi11171	662	668	ABRE
Lchi16012	672	678	ABRE
Lchi15806	679	685	ABRE
Lchi34143	709	715	ABRE
Lchi07811	720	726	ABRE
Lchi02733	733	739	ABRE
Lchi26259	774	780	ABRE
Lchi03570	795	801	ABRE
Lchi16538	946	952	ABRE
Lchi04144	1055	1061	ABRE
Lchi11048	1055	1061	ABRE
Lchi18944	1067	1073	ABRE
Lchi23773	1091	1097	ABRE
Lchi02474	1095	1101	ABRE
Lchi05278	1117	1123	ABRE
Lchi25805	1119	1125	ABRE
Lchi11422	1132	1138	ABRE
Lchi23217	1238	1244	ABRE
Lchi03633	1299	1305	ABRE
Lchi15413	1343	1349	ABRE
Lchi03633	1348	1354	ABRE
Lchi02956	1349	1355	ABRE
Lchi23770	15	21	ABRE
Lchi25454	58	64	ABRE
Lchi07047	65	71	ABRE
Lchi16373	70	76	ABRE
Lchi04059	83	89	ABRE
Lchi15559	151	157	ABRE
Lchi25454	156	162	ABRE
Lchi18369	210	216	ABRE
Lchi16008	225	231	ABRE
Lchi20176	278	284	ABRE
Lchi28205	299	305	ABRE
Lchi35364	319	325	ABRE
Lchi04151	417	423	ABRE
Lchi03569	444	450	ABRE
Lchi18369	529	535	ABRE
Lchi23774	533	539	ABRE
Lchi11311	614	620	ABRE
Lchi11171	662	668	ABRE
Lchi16012	672	678	ABRE
Lchi15806	679	685	ABRE
Lchi34143	709	715	ABRE
Lchi07811	720	726	ABRE
Lchi02733	733	739	ABRE
Lchi26259	774	780	ABRE
Lchi03570	795	801	ABRE
Lchi16538	946	952	ABRE
Lchi04144	1055	1061	ABRE
Lchi11048	1055	1061	ABRE
Lchi18944	1067	1073	ABRE
Lchi23773	1091	1097	ABRE
Lchi02474	1095	1101	ABRE
Lchi05278	1117	1123	ABRE
Lchi25805	1119	1125	ABRE
Lchi11422	1132	1138	ABRE
Lchi23217	1238	1244	ABRE
Lchi03633	1299	1305	ABRE
Lchi15413	1343	1349	ABRE
Lchi03633	1348	1354	ABRE
Lchi02956	1349	1355	ABRE
Lchi23774	2	8	ARE
Lchi18240	5	11	ARE
Lchi10356	6	12	ARE
Lchi23774	10	16	ARE
Lchi29750	10	16	ARE
Lchi30019	10	16	ARE
Lchi30024	10	16	ARE
Lchi30026	10	16	ARE
Lchi23684	14	20	ARE
Lchi06091	16	22	ARE
Lchi04144	23	29	ARE
Lchi06724	27	33	ARE
Lchi20727	29	35	ARE
Lchi08025	40	46	ARE
Lchi12704	44	50	ARE
Lchi25006	52	58	ARE
Lchi02986	53	59	ARE
Lchi05870	55	61	ARE
Lchi12700	59	65	ARE
Lchi14485	74	80	ARE
Lchi08531	78	84	ARE
Lchi02349	82	88	ARE
Lchi10997	89	95	ARE
Lchi32295	92	98	ARE
Lchi16213	93	99	ARE
Lchi32296	95	101	ARE
Lchi21962	99	105	ARE
Lchi18939	104	110	ARE
Lchi32794	111	117	ARE
Lchi12357	114	120	ARE
Lchi08745	133	139	ARE
Lchi16053	141	147	ARE
Lchi04204	146	152	ARE
Lchi27946	151	157	ARE
Lchi09351	152	158	ARE
Lchi25455	153	159	ARE
Lchi16053	155	161	ARE
Lchi10912	159	165	ARE
Lchi25454	168	174	ARE
Lchi05803	171	177	ARE
Lchi16490	171	177	ARE
Lchi04741	179	185	ARE
Lchi14589	181	187	ARE
Lchi02986	184	190	ARE
Lchi18369	199	205	ARE
Lchi01108	212	218	ARE
Lchi16538	220	226	ARE
Lchi06784	244	250	ARE
Lchi34143	246	252	ARE
Lchi17386	252	258	ARE
Lchi16213	261	267	ARE
Lchi29750	272	278	ARE
Lchi35364	276	282	ARE
Lchi02956	287	293	ARE
Lchi24735	294	300	ARE
Lchi23278	310	316	ARE
Lchi16013	312	318	ARE
Lchi08803	314	320	ARE
Lchi16213	332	338	ARE
Lchi06091	336	342	ARE
Lchi18939	351	357	ARE
Lchi21945	369	375	ARE
Lchi23197	372	378	ARE
Lchi07065	386	392	ARE
Lchi26259	402	408	ARE
Lchi30153	455	461	ARE
Lchi23776	462	468	ARE
Lchi29746	462	468	ARE
Lchi12833	483	489	ARE
Lchi23774	489	495	ARE
Lchi30019	489	495	ARE
Lchi30024	489	495	ARE
Lchi30026	489	495	ARE
Lchi04148	498	504	ARE
Lchi19328	501	507	ARE
Lchi32793	509	515	ARE
Lchi09350	510	516	ARE
Lchi08296	511	517	ARE
Lchi06956	523	529	ARE
Lchi06958	523	529	ARE
Lchi18268	524	530	ARE
Lchi12832	525	531	ARE
Lchi04177	526	532	ARE
Lchi10854	531	537	ARE
Lchi26282	531	537	ARE
Lchi18939	545	551	ARE
Lchi05800	554	560	ARE
Lchi20380	561	567	ARE
Lchi04177	564	570	ARE
Lchi03948	565	571	ARE
Lchi18369	574	580	ARE
Lchi16311	581	587	ARE
Lchi32295	582	588	ARE
Lchi10872	588	594	ARE
Lchi02986	595	601	ARE
Lchi03727	606	612	ARE
Lchi07047	615	621	ARE
Lchi05803	623	629	ARE
Lchi06809	624	630	ARE
Lchi15413	624	630	ARE
Lchi16317	625	631	ARE
Lchi25455	627	633	ARE
Lchi06811	630	636	ARE
Lchi04059	633	639	ARE
Lchi26259	636	642	ARE
Lchi23213	639	645	ARE
Lchi23761	642	648	ARE
Lchi29749	647	653	ARE
Lchi06791	650	656	ARE
Lchi16125	650	656	ARE
Lchi02956	658	664	ARE
Lchi07811	659	665	ARE
Lchi10851	662	668	ARE
Lchi10912	663	669	ARE
Lchi04177	672	678	ARE
Lchi16321	695	701	ARE
Lchi28290	695	701	ARE
Lchi23776	704	710	ARE
Lchi11603	719	725	ARE
Lchi23783	734	740	ARE
Lchi25454	735	741	ARE
Lchi04001	744	750	ARE
Lchi08811	749	755	ARE
Lchi23776	775	781	ARE
Lchi10668	776	782	ARE
Lchi02956	779	785	ARE
Lchi18875	786	792	ARE
Lchi18939	788	794	ARE
Lchi12705	794	800	ARE
Lchi16014	797	803	ARE
Lchi28223	797	803	ARE
Lchi08188	800	806	ARE
Lchi23213	807	813	ARE
Lchi04204	809	815	ARE
Lchi24210	820	826	ARE
Lchi03965	831	837	ARE
Lchi23213	831	837	ARE
Lchi23783	838	844	ARE
Lchi06850	845	851	ARE
Lchi24735	850	856	ARE
Lchi30107	852	858	ARE
Lchi32794	857	863	ARE
Lchi06724	864	870	ARE
Lchi24179	870	876	ARE
Lchi08025	873	879	ARE
Lchi12704	873	879	ARE
Lchi03728	879	885	ARE
Lchi10912	879	885	ARE
Lchi07746	896	902	ARE
Lchi11603	905	911	ARE
Lchi30019	915	921	ARE
Lchi30024	915	921	ARE
Lchi30026	915	921	ARE
Lchi05684	918	924	ARE
Lchi25791	935	941	ARE
Lchi04278	949	955	ARE
Lchi09258	952	958	ARE
Lchi28205	953	959	ARE
Lchi05684	954	960	ARE
Lchi11610	955	961	ARE
Lchi04001	991	997	ARE
Lchi02986	994	1000	ARE
Lchi06956	999	1005	ARE
Lchi06958	999	1005	ARE
Lchi29749	1001	1007	ARE
Lchi07047	1011	1017	ARE
Lchi07314	1011	1017	ARE
Lchi18240	1022	1028	ARE
Lchi23773	1023	1029	ARE
Lchi12245	1028	1034	ARE
Lchi23761	1031	1037	ARE
Lchi05366	1034	1040	ARE
Lchi03574	1038	1044	ARE
Lchi30106	1048	1054	ARE
Lchi04278	1052	1058	ARE
Lchi17386	1060	1066	ARE
Lchi23772	1061	1067	ARE
Lchi11421	1062	1068	ARE
Lchi16010	1067	1073	ARE
Lchi32793	1074	1080	ARE
Lchi08025	1077	1083	ARE
Lchi12245	1078	1084	ARE
Lchi16008	1082	1088	ARE
Lchi07159	1092	1098	ARE
Lchi01331	1103	1109	ARE
Lchi14838	1103	1109	ARE
Lchi15758	1110	1116	ARE
Lchi12704	1115	1121	ARE
Lchi04002	1116	1122	ARE
Lchi03999	1117	1123	ARE
Lchi16373	1123	1129	ARE
Lchi18369	1127	1133	ARE
Lchi16317	1134	1140	ARE
Lchi28290	1141	1147	ARE
Lchi16317	1151	1157	ARE
Lchi12700	1157	1163	ARE
Lchi29746	1172	1178	ARE
Lchi06724	1175	1181	ARE
Lchi16008	1175	1181	ARE
Lchi10854	1184	1190	ARE
Lchi21971	1186	1192	ARE
Lchi31990	1199	1205	ARE
Lchi07047	1203	1209	ARE
Lchi24735	1208	1214	ARE
Lchi03523	1210	1216	ARE
Lchi06091	1212	1218	ARE
Lchi28205	1217	1223	ARE
Lchi29749	1218	1224	ARE
Lchi06726	1227	1233	ARE
Lchi34246	1227	1233	ARE
Lchi03965	1233	1239	ARE
Lchi05366	1236	1242	ARE
Lchi19423	1241	1247	ARE
Lchi23776	1254	1260	ARE
Lchi25455	1256	1262	ARE
Lchi07309	1259	1265	ARE
Lchi06956	1273	1279	ARE
Lchi06958	1273	1279	ARE
Lchi10912	1275	1281	ARE
Lchi24192	1281	1287	ARE
Lchi16012	1286	1292	ARE
Lchi02986	1287	1293	ARE
Lchi11494	1289	1295	ARE
Lchi23761	1290	1296	ARE
Lchi21928	1291	1297	ARE
Lchi03995	1292	1298	ARE
Lchi08803	1299	1305	ARE
Lchi16053	1301	1307	ARE
Lchi11603	1302	1308	ARE
Lchi25791	1303	1309	ARE
Lchi03991	1308	1314	ARE
Lchi04282	1312	1318	ARE
Lchi23783	1317	1323	ARE
Lchi06787	1320	1326	ARE
Lchi07047	1347	1353	ARE
Lchi03531	1370	1376	ARE
Lchi11494	1370	1376	ARE
Lchi16012	1370	1376	ARE
Lchi18369	1370	1376	ARE
Lchi08690	1373	1379	ARE
Lchi06791	1374	1380	ARE
Lchi05684	1376	1382	ARE
Lchi32295	1376	1382	ARE
Lchi08531	1389	1395	ARE
Lchi23768	1398	1404	ARE
Lchi16014	1399	1405	ARE
Lchi18240	1407	1413	ARE
Lchi04282	1415	1421	ARE
Lchi08531	1422	1428	ARE
Lchi32794	1422	1428	ARE
Lchi07047	1428	1434	ARE
Lchi03999	1431	1437	ARE
Lchi11494	1435	1441	ARE
Lchi16006	1460	1466	ARE
Lchi03523	1463	1469	ARE
Lchi16012	1463	1469	ARE
Lchi21843	1473	1479	ARE
Lchi18944	1475	1481	ARE
Lchi03965	1489	1495	ARE
Lchi04059	1491	1497	ARE
Lchi04001	1493	1499	ARE
Lchi16053	1496	1502	ARE
Lchi03993	2	7	as-1
Lchi03995	2	7	as-1
Lchi28290	2	7	as-1
Lchi32296	2	7	as-1
Lchi16215	19	24	as-1
Lchi04177	30	35	as-1
Lchi03965	38	43	as-1
Lchi05608	39	44	as-1
Lchi08690	45	50	as-1
Lchi10668	50	55	as-1
Lchi03569	60	65	as-1
Lchi16008	61	66	as-1
Lchi08745	62	67	as-1
Lchi28290	69	74	as-1
Lchi25454	78	83	as-1
Lchi03570	80	85	as-1
Lchi18875	87	92	as-1
Lchi29749	87	92	as-1
Lchi28223	91	96	as-1
Lchi04006	92	97	as-1
Lchi32793	92	97	as-1
Lchi01108	93	98	as-1
Lchi23776	93	98	as-1
Lchi03993	99	104	as-1
Lchi08690	99	104	as-1
Lchi23217	102	107	as-1
Lchi11422	105	110	as-1
Lchi18944	111	116	as-1
Lchi10912	125	130	as-1
Lchi08531	128	133	as-1
Lchi07811	129	134	as-1
Lchi04177	130	135	as-1
Lchi24181	146	151	as-1
Lchi23767	147	152	as-1
Lchi23761	150	155	as-1
Lchi28223	152	157	as-1
Lchi11610	156	161	as-1
Lchi26185	161	166	as-1
Lchi08690	165	170	as-1
Lchi23776	171	176	as-1
Lchi05800	172	177	as-1
Lchi12220	173	178	as-1
Lchi18369	183	188	as-1
Lchi16373	184	189	as-1
Lchi08531	186	191	as-1
Lchi08811	186	191	as-1
Lchi27946	186	191	as-1
Lchi03570	188	193	as-1
Lchi23783	201	206	as-1
Lchi10356	206	211	as-1
Lchi23770	206	211	as-1
Lchi06791	212	217	as-1
Lchi28223	214	219	as-1
Lchi17386	231	236	as-1
Lchi12705	244	249	as-1
Lchi31990	263	268	as-1
Lchi16311	264	269	as-1
Lchi03995	269	274	as-1
Lchi03574	272	277	as-1
Lchi06784	273	278	as-1
Lchi04059	276	281	as-1
Lchi23217	276	281	as-1
Lchi03965	285	290	as-1
Lchi07309	285	290	as-1
Lchi31990	287	292	as-1
Lchi06791	288	293	as-1
Lchi01331	291	296	as-1
Lchi32296	294	299	as-1
Lchi18369	295	300	as-1
Lchi05773	300	305	as-1
Lchi16574	303	308	as-1
Lchi11311	308	313	as-1
Lchi14838	311	316	as-1
Lchi19423	312	317	as-1
Lchi11421	318	323	as-1
Lchi12861	324	329	as-1
Lchi07065	333	338	as-1
Lchi06800	359	364	as-1
Lchi03523	360	365	as-1
Lchi12874	365	370	as-1
Lchi23772	370	375	as-1
Lchi05608	372	377	as-1
Lchi07159	375	380	as-1
Lchi12220	380	385	as-1
Lchi09884	381	386	as-1
Lchi22958	381	386	as-1
Lchi23684	387	392	as-1
Lchi25455	387	392	as-1
Lchi05773	392	397	as-1
Lchi12833	396	401	as-1
Lchi02693	401	406	as-1
Lchi15559	401	406	as-1
Lchi32639	401	406	as-1
Lchi16012	410	415	as-1
Lchi03570	411	416	as-1
Lchi16013	413	418	as-1
Lchi06630	419	424	as-1
Lchi18268	422	427	as-1
Lchi03948	426	431	as-1
Lchi03115	432	437	as-1
Lchi08811	432	437	as-1
Lchi16574	432	437	as-1
Lchi12832	438	443	as-1
Lchi12832	449	454	as-1
Lchi12861	451	456	as-1
Lchi11421	453	458	as-1
Lchi30019	456	461	as-1
Lchi30024	456	461	as-1
Lchi30026	456	461	as-1
Lchi12705	462	467	as-1
Lchi02988	467	472	as-1
Lchi11311	468	473	as-1
Lchi03965	477	482	as-1
Lchi20176	480	485	as-1
Lchi06850	486	491	as-1
Lchi10872	497	502	as-1
Lchi15758	503	508	as-1
Lchi16012	508	513	as-1
Lchi05797	510	515	as-1
Lchi03569	512	517	as-1
Lchi32296	512	517	as-1
Lchi11158	516	521	as-1
Lchi18268	518	523	as-1
Lchi08531	519	524	as-1
Lchi04842	521	526	as-1
Lchi35364	525	530	as-1
Lchi11494	528	533	as-1
Lchi04637	530	535	as-1
Lchi02800	537	542	as-1
Lchi21843	537	542	as-1
Lchi04741	539	544	as-1
Lchi09258	542	547	as-1
Lchi07811	543	548	as-1
Lchi06850	552	557	as-1
Lchi03569	560	565	as-1
Lchi04148	563	568	as-1
Lchi05773	563	568	as-1
Lchi16311	573	578	as-1
Lchi20176	575	580	as-1
Lchi04144	576	581	as-1
Lchi16311	576	581	as-1
Lchi23278	576	581	as-1
Lchi04148	578	583	as-1
Lchi26259	582	587	as-1
Lchi23774	590	595	as-1
Lchi29750	590	595	as-1
Lchi30019	590	595	as-1
Lchi30024	590	595	as-1
Lchi30026	590	595	as-1
Lchi03570	594	599	as-1
Lchi10854	595	600	as-1
Lchi16010	596	601	as-1
Lchi16215	601	606	as-1
Lchi04348	603	608	as-1
Lchi10997	611	616	as-1
Lchi16053	612	617	as-1
Lchi25791	614	619	as-1
Lchi03991	615	620	as-1
Lchi02733	624	629	as-1
Lchi08745	646	651	as-1
Lchi09350	647	652	as-1
Lchi29746	648	653	as-1
Lchi20176	651	656	as-1
Lchi19423	652	657	as-1
Lchi15559	653	658	as-1
Lchi02986	656	661	as-1
Lchi23278	675	680	as-1
Lchi23768	681	686	as-1
Lchi04002	693	698	as-1
Lchi06719	702	707	as-1
Lchi07314	711	716	as-1
Lchi12357	720	725	as-1
Lchi06726	722	727	as-1
Lchi12245	723	728	as-1
Lchi08811	741	746	as-1
Lchi08811	744	749	as-1
Lchi26259	744	749	as-1
Lchi06726	747	752	as-1
Lchi28290	750	755	as-1
Lchi07314	756	761	as-1
Lchi24735	758	763	as-1
Lchi10851	771	776	as-1
Lchi08296	773	778	as-1
Lchi06161	774	779	as-1
Lchi12705	774	779	as-1
Lchi28223	774	779	as-1
Lchi03691	780	785	as-1
Lchi03569	782	787	as-1
Lchi02474	785	790	as-1
Lchi04151	787	792	as-1
Lchi04741	795	800	as-1
Lchi08745	795	800	as-1
Lchi07065	807	812	as-1
Lchi10851	809	814	as-1
Lchi23278	815	820	as-1
Lchi31990	815	820	as-1
Lchi34246	815	820	as-1
Lchi07047	818	823	as-1
Lchi15559	824	829	as-1
Lchi30019	824	829	as-1
Lchi30024	824	829	as-1
Lchi30026	824	829	as-1
Lchi06726	827	832	as-1
Lchi06850	828	833	as-1
Lchi03633	836	841	as-1
Lchi07314	837	842	as-1
Lchi12873	842	847	as-1
Lchi16490	846	851	as-1
Lchi03965	851	856	as-1
Lchi02693	856	861	as-1
Lchi32639	856	861	as-1
Lchi11610	857	862	as-1
Lchi03570	863	868	as-1
Lchi09884	866	871	as-1
Lchi11158	884	889	as-1
Lchi23189	887	892	as-1
Lchi05366	890	895	as-1
Lchi27946	890	895	as-1
Lchi32296	896	901	as-1
Lchi03636	903	908	as-1
Lchi16014	905	910	as-1
Lchi25805	908	913	as-1
Lchi03570	911	916	as-1
Lchi06726	912	917	as-1
Lchi07293	921	926	as-1
Lchi14838	923	928	as-1
Lchi07345	929	934	as-1
Lchi08745	929	934	as-1
Lchi02733	930	935	as-1
Lchi07159	942	947	as-1
Lchi01331	945	950	as-1
Lchi23770	945	950	as-1
Lchi06726	951	956	as-1
Lchi23774	951	956	as-1
Lchi29750	968	973	as-1
Lchi05684	972	977	as-1
Lchi06784	974	979	as-1
Lchi05797	978	983	as-1
Lchi07159	980	985	as-1
Lchi16006	981	986	as-1
Lchi09350	983	988	as-1
Lchi09351	986	991	as-1
Lchi23767	990	995	as-1
Lchi11171	993	998	as-1
Lchi03728	999	1004	as-1
Lchi24210	1001	1006	as-1
Lchi11171	1004	1009	as-1
Lchi12245	1007	1012	as-1
Lchi04176	1011	1016	as-1
Lchi21843	1011	1016	as-1
Lchi09884	1025	1030	as-1
Lchi11171	1026	1031	as-1
Lchi03569	1028	1033	as-1
Lchi14589	1029	1034	as-1
Lchi11494	1030	1035	as-1
Lchi21843	1040	1045	as-1
Lchi08296	1041	1046	as-1
Lchi16125	1048	1053	as-1
Lchi24179	1055	1060	as-1
Lchi03636	1058	1063	as-1
Lchi08690	1061	1066	as-1
Lchi21843	1062	1067	as-1
Lchi10997	1064	1069	as-1
Lchi04148	1081	1086	as-1
Lchi12861	1086	1091	as-1
Lchi10851	1087	1092	as-1
Lchi03636	1088	1093	as-1
Lchi29160	1088	1093	as-1
Lchi05797	1095	1100	as-1
Lchi02349	1100	1105	as-1
Lchi07746	1101	1106	as-1
Lchi12861	1104	1109	as-1
Lchi04059	1106	1111	as-1
Lchi16213	1106	1111	as-1
Lchi21142	1106	1111	as-1
Lchi05800	1107	1112	as-1
Lchi05797	1110	1115	as-1
Lchi11311	1120	1125	as-1
Lchi26185	1125	1130	as-1
Lchi03570	1133	1138	as-1
Lchi08296	1133	1138	as-1
Lchi11171	1133	1138	as-1
Lchi10851	1134	1139	as-1
Lchi12700	1134	1139	as-1
Lchi04059	1136	1141	as-1
Lchi09350	1138	1143	as-1
Lchi08296	1140	1145	as-1
Lchi04177	1147	1152	as-1
Lchi32793	1175	1180	as-1
Lchi04151	1176	1181	as-1
Lchi05803	1176	1181	as-1
Lchi28223	1184	1189	as-1
Lchi29749	1185	1190	as-1
Lchi24735	1200	1205	as-1
Lchi01331	1225	1230	as-1
Lchi19423	1227	1232	as-1
Lchi10356	1237	1242	as-1
Lchi04059	1244	1249	as-1
Lchi09258	1256	1261	as-1
Lchi18268	1278	1283	as-1
Lchi21843	1281	1286	as-1
Lchi23783	1284	1289	as-1
Lchi18268	1289	1294	as-1
Lchi15758	1295	1300	as-1
Lchi10851	1302	1307	as-1
Lchi11513	1308	1313	as-1
Lchi05800	1314	1319	as-1
Lchi04637	1316	1321	as-1
Lchi12220	1317	1322	as-1
Lchi29749	1319	1324	as-1
Lchi23773	1326	1331	as-1
Lchi09258	1327	1332	as-1
Lchi08803	1328	1333	as-1
Lchi06956	1332	1337	as-1
Lchi06958	1332	1337	as-1
Lchi24181	1337	1342	as-1
Lchi11603	1338	1343	as-1
Lchi03965	1343	1348	as-1
Lchi21967	1343	1348	as-1
Lchi25006	1354	1359	as-1
Lchi23776	1355	1360	as-1
Lchi10912	1356	1361	as-1
Lchi28223	1364	1369	as-1
Lchi14838	1368	1373	as-1
Lchi27946	1370	1375	as-1
Lchi07746	1380	1385	as-1
Lchi05803	1383	1388	as-1
Lchi06956	1383	1388	as-1
Lchi06958	1383	1388	as-1
Lchi12861	1395	1400	as-1
Lchi16010	1395	1400	as-1
Lchi12700	1398	1403	as-1
Lchi06724	1400	1405	as-1
Lchi23761	1404	1409	as-1
Lchi05803	1406	1411	as-1
Lchi18369	1409	1414	as-1
Lchi34246	1410	1415	as-1
Lchi12700	1415	1420	as-1
Lchi23783	1418	1423	as-1
Lchi25805	1419	1424	as-1
Lchi05278	1425	1430	as-1
Lchi23761	1425	1430	as-1
Lchi05797	1443	1448	as-1
Lchi25454	1461	1466	as-1
Lchi25791	1469	1474	as-1
Lchi32295	1469	1474	as-1
Lchi06958	1479	1484	as-1
Lchi12220	1480	1485	as-1
Lchi12700	1481	1486	as-1
Lchi02956	1490	1495	as-1
Lchi07746	1491	1496	as-1
Lchi03948	1493	1498	as-1
Lchi06784	1499	1504	as-1
Lchi04741	35	42	AuxRR-core
Lchi14891	35	42	AuxRR-core
Lchi29749	46	53	AuxRR-core
Lchi16564	87	94	AuxRR-core
Lchi24735	170	177	AuxRR-core
Lchi18240	173	180	AuxRR-core
Lchi03999	185	192	AuxRR-core
Lchi21963	205	212	AuxRR-core
Lchi04278	350	357	AuxRR-core
Lchi32793	362	369	AuxRR-core
Lchi08745	430	437	AuxRR-core
Lchi05800	470	477	AuxRR-core
Lchi18240	480	487	AuxRR-core
Lchi16311	497	504	AuxRR-core
Lchi05803	539	546	AuxRR-core
Lchi03991	548	555	AuxRR-core
Lchi29749	557	564	AuxRR-core
Lchi23772	572	579	AuxRR-core
Lchi23776	581	588	AuxRR-core
Lchi23783	617	624	AuxRR-core
Lchi11494	645	652	AuxRR-core
Lchi09350	712	719	AuxRR-core
Lchi17386	725	732	AuxRR-core
Lchi02349	730	737	AuxRR-core
Lchi20689	808	815	AuxRR-core
Lchi16215	816	823	AuxRR-core
Lchi32296	825	832	AuxRR-core
Lchi08803	860	867	AuxRR-core
Lchi02733	863	870	AuxRR-core
Lchi04148	872	879	AuxRR-core
Lchi23278	915	922	AuxRR-core
Lchi01331	955	962	AuxRR-core
Lchi02733	955	962	AuxRR-core
Lchi09350	955	962	AuxRR-core
Lchi08745	994	1001	AuxRR-core
Lchi02956	1007	1014	AuxRR-core
Lchi04348	1009	1016	AuxRR-core
Lchi29746	1055	1062	AuxRR-core
Lchi05265	1123	1130	AuxRR-core
Lchi06787	1141	1148	AuxRR-core
Lchi12874	1149	1156	AuxRR-core
Lchi24210	1157	1164	AuxRR-core
Lchi06791	1174	1181	AuxRR-core
Lchi23189	1200	1207	AuxRR-core
Lchi05870	1201	1208	AuxRR-core
Lchi23773	1307	1314	AuxRR-core
Lchi06800	1321	1328	AuxRR-core
Lchi12873	1328	1335	AuxRR-core
Lchi16215	1329	1336	AuxRR-core
Lchi03993	1337	1344	AuxRR-core
Lchi16014	1358	1365	AuxRR-core
Lchi02349	24	30	Box 4
Lchi11603	154	160	Box 4
Lchi09884	225	231	Box 4
Lchi08745	252	258	Box 4
Lchi20380	403	409	Box 4
Lchi18240	508	514	Box 4
Lchi23768	576	582	Box 4
Lchi23767	582	588	Box 4
Lchi06724	586	592	Box 4
Lchi12832	652	658	Box 4
Lchi29746	664	670	Box 4
Lchi03999	682	688	Box 4
Lchi18240	706	712	Box 4
Lchi18240	816	822	Box 4
Lchi32295	862	868	Box 4
Lchi05684	892	898	Box 4
Lchi11158	1024	1030	Box 4
Lchi06724	1087	1093	Box 4
Lchi23217	1150	1156	Box 4
Lchi11513	1230	1236	Box 4
Lchi06726	1450	1456	Box 4
Lchi14838	231	240	Box II
Lchi04741	782	791	Box II
Lchi10912	963	972	Box II
Lchi26185	1109	1118	Box II
Lchi12220	1191	1200	Box II
Lchi24179	1293	1302	Box II
Lchi24178	1434	1443	Box II
Lchi16215	1447	1456	Box II
Lchi03569	1462	1471	Box II
Lchi11422	946	956	Box II -like sequence
Lchi02986	753	764	Box III
Lchi11421	969	980	Box III
Lchi03633	1258	1269	Box III
Lchi04006	1339	1350	Box III
Lchi05800	1500	1505	CAAT-box
Lchi03995	347	357	CAG-motif
Lchi32296	410	420	CAG-motif
Lchi20689	476	486	CAG-motif
Lchi19328	608	618	CAG-motif
Lchi03993	659	669	CAG-motif
Lchi23189	785	795	CAG-motif
Lchi23217	86	94	CARE
Lchi03948	190	198	CARE
Lchi16490	194	202	CARE
Lchi04002	314	322	CARE
Lchi04282	314	322	CARE
Lchi04001	347	355	CARE
Lchi23767	487	495	CARE
Lchi11513	496	504	CARE
Lchi11603	539	547	CARE
Lchi24192	568	576	CARE
Lchi22839	598	606	CARE
Lchi04002	651	659	CARE
Lchi16311	730	738	CARE
Lchi21843	744	752	CARE
Lchi04637	870	878	CARE
Lchi08811	898	906	CARE
Lchi15806	988	996	CARE
Lchi23197	998	1006	CARE
Lchi28205	1030	1038	CARE
Lchi05608	1053	1061	CARE
Lchi09350	1240	1248	CARE
Lchi02474	1247	1255	CARE
Lchi06091	1301	1309	CARE
Lchi08531	3	9	CAT-box
Lchi24735	24	30	CAT-box
Lchi10044	25	31	CAT-box
Lchi15793	32	38	CAT-box
Lchi03999	37	43	CAT-box
Lchi23768	39	45	CAT-box
Lchi10851	57	63	CAT-box
Lchi05366	61	67	CAT-box
Lchi24210	62	68	CAT-box
Lchi12705	67	73	CAT-box
Lchi32295	78	84	CAT-box
Lchi06487	83	89	CAT-box
Lchi11603	87	93	CAT-box
Lchi04637	93	99	CAT-box
Lchi03115	105	111	CAT-box
Lchi04989	106	112	CAT-box
Lchi23774	132	138	CAT-box
Lchi30019	132	138	CAT-box
Lchi30024	132	138	CAT-box
Lchi30026	132	138	CAT-box
Lchi21967	146	152	CAT-box
Lchi06850	155	161	CAT-box
Lchi34143	182	188	CAT-box
Lchi21971	185	191	CAT-box
Lchi30107	203	209	CAT-box
Lchi12220	205	211	CAT-box
Lchi01331	223	229	CAT-box
Lchi29749	230	236	CAT-box
Lchi29746	235	241	CAT-box
Lchi23772	250	256	CAT-box
Lchi03523	271	277	CAT-box
Lchi03728	274	280	CAT-box
Lchi23773	278	284	CAT-box
Lchi03570	326	332	CAT-box
Lchi21971	337	343	CAT-box
Lchi24192	340	346	CAT-box
Lchi11311	347	353	CAT-box
Lchi35364	359	365	CAT-box
Lchi10997	367	373	CAT-box
Lchi22839	370	376	CAT-box
Lchi12833	376	382	CAT-box
Lchi02733	389	395	CAT-box
Lchi22958	396	402	CAT-box
Lchi23768	399	405	CAT-box
Lchi14891	458	464	CAT-box
Lchi16373	463	469	CAT-box
Lchi02349	490	496	CAT-box
Lchi02956	523	529	CAT-box
Lchi20689	523	529	CAT-box
Lchi18240	549	555	CAT-box
Lchi06724	561	567	CAT-box
Lchi22958	561	567	CAT-box
Lchi14891	567	573	CAT-box
Lchi30095	594	600	CAT-box
Lchi03523	600	606	CAT-box
Lchi05773	603	609	CAT-box
Lchi03531	615	621	CAT-box
Lchi04151	616	622	CAT-box
Lchi24210	616	622	CAT-box
Lchi18240	623	629	CAT-box
Lchi04348	624	630	CAT-box
Lchi32793	631	637	CAT-box
Lchi11158	633	639	CAT-box
Lchi06726	649	655	CAT-box
Lchi19328	655	661	CAT-box
Lchi12705	666	672	CAT-box
Lchi30153	666	672	CAT-box
Lchi23761	670	676	CAT-box
Lchi11610	690	696	CAT-box
Lchi05870	696	702	CAT-box
Lchi04151	705	711	CAT-box
Lchi32793	717	723	CAT-box
Lchi04348	730	736	CAT-box
Lchi05773	741	747	CAT-box
Lchi03727	762	768	CAT-box
Lchi32793	781	787	CAT-box
Lchi12832	786	792	CAT-box
Lchi20176	786	792	CAT-box
Lchi29750	795	801	CAT-box
Lchi32639	795	801	CAT-box
Lchi25006	807	813	CAT-box
Lchi23773	811	817	CAT-box
Lchi02956	840	846	CAT-box
Lchi06719	852	858	CAT-box
Lchi11603	853	859	CAT-box
Lchi16014	859	865	CAT-box
Lchi02956	867	873	CAT-box
Lchi08747	869	875	CAT-box
Lchi04348	882	888	CAT-box
Lchi09258	885	891	CAT-box
Lchi04148	910	916	CAT-box
Lchi23761	912	918	CAT-box
Lchi16490	916	922	CAT-box
Lchi07309	925	931	CAT-box
Lchi23197	934	940	CAT-box
Lchi11603	939	945	CAT-box
Lchi16311	942	948	CAT-box
Lchi29160	943	949	CAT-box
Lchi12861	964	970	CAT-box
Lchi03636	971	977	CAT-box
Lchi18369	972	978	CAT-box
Lchi14485	974	980	CAT-box
Lchi06811	983	989	CAT-box
Lchi21843	994	1000	CAT-box
Lchi04148	999	1005	CAT-box
Lchi07811	1003	1009	CAT-box
Lchi09351	1003	1009	CAT-box
Lchi12861	1012	1018	CAT-box
Lchi04059	1014	1020	CAT-box
Lchi30024	1033	1039	CAT-box
Lchi30026	1033	1039	CAT-box
Lchi30153	1041	1047	CAT-box
Lchi04177	1065	1071	CAT-box
Lchi32794	1065	1071	CAT-box
Lchi20176	1066	1072	CAT-box
Lchi30095	1078	1084	CAT-box
Lchi02733	1083	1089	CAT-box
Lchi09884	1098	1104	CAT-box
Lchi03995	1103	1109	CAT-box
Lchi08811	1110	1116	CAT-box
Lchi16010	1129	1135	CAT-box
Lchi32794	1129	1135	CAT-box
Lchi32295	1144	1150	CAT-box
Lchi21945	1153	1159	CAT-box
Lchi06630	1207	1213	CAT-box
Lchi06956	1208	1214	CAT-box
Lchi06958	1208	1214	CAT-box
Lchi06791	1209	1215	CAT-box
Lchi11513	1221	1227	CAT-box
Lchi11048	1231	1237	CAT-box
Lchi28290	1231	1237	CAT-box
Lchi06791	1233	1239	CAT-box
Lchi16008	1237	1243	CAT-box
Lchi09884	1242	1248	CAT-box
Lchi17386	1248	1254	CAT-box
Lchi10997	1249	1255	CAT-box
Lchi08747	1265	1271	CAT-box
Lchi05684	1281	1287	CAT-box
Lchi07065	1314	1320	CAT-box
Lchi28290	1314	1320	CAT-box
Lchi08745	1315	1321	CAT-box
Lchi11610	1351	1357	CAT-box
Lchi06800	1356	1362	CAT-box
Lchi32295	1357	1363	CAT-box
Lchi08747	1365	1371	CAT-box
Lchi14838	1384	1390	CAT-box
Lchi29746	1404	1410	CAT-box
Lchi03936	1410	1416	CAT-box
Lchi02733	1412	1418	CAT-box
Lchi04001	1426	1432	CAT-box
Lchi25455	1428	1434	CAT-box
Lchi12861	1443	1449	CAT-box
Lchi01108	1453	1459	CAT-box
Lchi05800	1459	1465	CAT-box
Lchi03636	3	9	CCGTCC motif
Lchi06630	36	42	CCGTCC motif
Lchi08811	36	42	CCGTCC motif
Lchi09351	36	42	CCGTCC motif
Lchi12357	36	42	CCGTCC motif
Lchi04151	57	63	CCGTCC motif
Lchi24735	78	84	CCGTCC motif
Lchi12861	86	92	CCGTCC motif
Lchi04151	108	114	CCGTCC motif
Lchi22958	132	138	CCGTCC motif
Lchi35364	134	140	CCGTCC motif
Lchi05797	140	146	CCGTCC motif
Lchi03936	144	150	CCGTCC motif
Lchi32793	146	152	CCGTCC motif
Lchi12833	147	153	CCGTCC motif
Lchi07309	161	167	CCGTCC motif
Lchi10997	175	181	CCGTCC motif
Lchi12832	189	195	CCGTCC motif
Lchi23774	209	215	CCGTCC motif
Lchi12833	222	228	CCGTCC motif
Lchi07309	224	230	CCGTCC motif
Lchi07159	234	240	CCGTCC motif
Lchi07811	234	240	CCGTCC motif
Lchi08296	234	240	CCGTCC motif
Lchi21142	234	240	CCGTCC motif
Lchi06784	235	241	CCGTCC motif
Lchi07746	247	253	CCGTCC motif
Lchi03636	254	260	CCGTCC motif
Lchi07314	263	269	CCGTCC motif
Lchi02733	287	293	CCGTCC motif
Lchi03636	328	334	CCGTCC motif
Lchi16373	347	353	CCGTCC motif
Lchi31990	349	355	CCGTCC motif
Lchi03574	350	356	CCGTCC motif
Lchi35364	368	374	CCGTCC motif
Lchi05870	376	382	CCGTCC motif
Lchi16014	389	395	CCGTCC motif
Lchi10872	398	404	CCGTCC motif
Lchi05773	406	412	CCGTCC motif
Lchi28290	434	440	CCGTCC motif
Lchi16010	448	454	CCGTCC motif
Lchi01331	450	456	CCGTCC motif
Lchi03636	466	472	CCGTCC motif
Lchi08531	478	484	CCGTCC motif
Lchi16215	479	485	CCGTCC motif
Lchi18240	485	491	CCGTCC motif
Lchi12861	506	512	CCGTCC motif
Lchi02956	537	543	CCGTCC motif
Lchi03965	539	545	CCGTCC motif
Lchi12704	544	550	CCGTCC motif
Lchi03633	557	563	CCGTCC motif
Lchi10854	585	591	CCGTCC motif
Lchi16215	586	592	CCGTCC motif
Lchi03569	600	606	CCGTCC motif
Lchi27946	604	610	CCGTCC motif
Lchi06787	623	629	CCGTCC motif
Lchi04741	626	632	CCGTCC motif
Lchi02693	645	651	CCGTCC motif
Lchi32639	645	651	CCGTCC motif
Lchi09884	646	652	CCGTCC motif
Lchi03531	650	656	CCGTCC motif
Lchi16010	659	665	CCGTCC motif
Lchi06724	696	702	CCGTCC motif
Lchi09351	697	703	CCGTCC motif
Lchi21142	708	714	CCGTCC motif
Lchi06784	728	734	CCGTCC motif
Lchi05800	738	744	CCGTCC motif
Lchi12861	773	779	CCGTCC motif
Lchi32793	794	800	CCGTCC motif
Lchi06800	803	809	CCGTCC motif
Lchi05803	807	813	CCGTCC motif
Lchi03948	829	835	CCGTCC motif
Lchi29750	835	841	CCGTCC motif
Lchi07314	844	850	CCGTCC motif
Lchi16373	907	913	CCGTCC motif
Lchi04348	922	928	CCGTCC motif
Lchi11421	952	958	CCGTCC motif
Lchi09884	962	968	CCGTCC motif
Lchi02474	970	976	CCGTCC motif
Lchi25454	1010	1016	CCGTCC motif
Lchi01331	1047	1053	CCGTCC motif
Lchi29750	1048	1054	CCGTCC motif
Lchi19423	1049	1055	CCGTCC motif
Lchi20727	1052	1058	CCGTCC motif
Lchi28205	1065	1071	CCGTCC motif
Lchi30024	1072	1078	CCGTCC motif
Lchi30026	1072	1078	CCGTCC motif
Lchi05870	1088	1094	CCGTCC motif
Lchi05366	1094	1100	CCGTCC motif
Lchi12357	1098	1104	CCGTCC motif
Lchi09258	1111	1117	CCGTCC motif
Lchi32794	1142	1148	CCGTCC motif
Lchi05608	1162	1168	CCGTCC motif
Lchi04176	1174	1180	CCGTCC motif
Lchi04637	1186	1192	CCGTCC motif
Lchi24210	1205	1211	CCGTCC motif
Lchi12833	1270	1276	CCGTCC motif
Lchi12832	1318	1324	CCGTCC motif
Lchi16125	1320	1326	CCGTCC motif
Lchi04059	1357	1363	CCGTCC motif
Lchi28223	1357	1363	CCGTCC motif
Lchi23768	1365	1371	CCGTCC motif
Lchi26185	1423	1429	CCGTCC motif
Lchi23770	1437	1443	CCGTCC motif
Lchi16215	1454	1460	CCGTCC motif
Lchi16125	1461	1467	CCGTCC motif
Lchi03636	3	9	CCGTCC-box
Lchi06630	36	42	CCGTCC-box
Lchi08811	36	42	CCGTCC-box
Lchi09351	36	42	CCGTCC-box
Lchi12357	36	42	CCGTCC-box
Lchi04151	57	63	CCGTCC-box
Lchi24735	78	84	CCGTCC-box
Lchi12861	86	92	CCGTCC-box
Lchi04151	108	114	CCGTCC-box
Lchi22958	132	138	CCGTCC-box
Lchi35364	134	140	CCGTCC-box
Lchi05797	140	146	CCGTCC-box
Lchi03936	144	150	CCGTCC-box
Lchi32793	146	152	CCGTCC-box
Lchi12833	147	153	CCGTCC-box
Lchi04989	154	160	CCGTCC-box
Lchi07309	161	167	CCGTCC-box
Lchi10997	175	181	CCGTCC-box
Lchi12832	189	195	CCGTCC-box
Lchi23774	209	215	CCGTCC-box
Lchi12833	222	228	CCGTCC-box
Lchi07309	224	230	CCGTCC-box
Lchi07159	234	240	CCGTCC-box
Lchi07811	234	240	CCGTCC-box
Lchi08296	234	240	CCGTCC-box
Lchi21142	234	240	CCGTCC-box
Lchi06784	235	241	CCGTCC-box
Lchi07746	247	253	CCGTCC-box
Lchi03636	254	260	CCGTCC-box
Lchi07314	263	269	CCGTCC-box
Lchi02733	287	293	CCGTCC-box
Lchi03636	328	334	CCGTCC-box
Lchi16373	347	353	CCGTCC-box
Lchi31990	349	355	CCGTCC-box
Lchi03574	350	356	CCGTCC-box
Lchi35364	368	374	CCGTCC-box
Lchi05870	376	382	CCGTCC-box
Lchi16014	389	395	CCGTCC-box
Lchi10872	398	404	CCGTCC-box
Lchi05773	406	412	CCGTCC-box
Lchi28290	434	440	CCGTCC-box
Lchi16010	448	454	CCGTCC-box
Lchi01331	450	456	CCGTCC-box
Lchi03636	466	472	CCGTCC-box
Lchi08531	478	484	CCGTCC-box
Lchi16215	479	485	CCGTCC-box
Lchi18240	485	491	CCGTCC-box
Lchi12861	506	512	CCGTCC-box
Lchi02956	537	543	CCGTCC-box
Lchi03965	539	545	CCGTCC-box
Lchi12704	544	550	CCGTCC-box
Lchi03633	557	563	CCGTCC-box
Lchi10854	585	591	CCGTCC-box
Lchi16215	586	592	CCGTCC-box
Lchi03569	600	606	CCGTCC-box
Lchi27946	604	610	CCGTCC-box
Lchi06787	623	629	CCGTCC-box
Lchi04741	626	632	CCGTCC-box
Lchi04989	631	637	CCGTCC-box
Lchi02693	645	651	CCGTCC-box
Lchi32639	645	651	CCGTCC-box
Lchi09884	646	652	CCGTCC-box
Lchi03531	650	656	CCGTCC-box
Lchi16010	659	665	CCGTCC-box
Lchi06724	696	702	CCGTCC-box
Lchi09351	697	703	CCGTCC-box
Lchi21142	708	714	CCGTCC-box
Lchi06784	728	734	CCGTCC-box
Lchi05800	738	744	CCGTCC-box
Lchi12861	773	779	CCGTCC-box
Lchi32793	794	800	CCGTCC-box
Lchi06800	803	809	CCGTCC-box
Lchi05803	807	813	CCGTCC-box
Lchi03948	829	835	CCGTCC-box
Lchi29750	835	841	CCGTCC-box
Lchi07314	844	850	CCGTCC-box
Lchi16373	907	913	CCGTCC-box
Lchi04348	922	928	CCGTCC-box
Lchi11421	952	958	CCGTCC-box
Lchi09884	962	968	CCGTCC-box
Lchi02474	970	976	CCGTCC-box
Lchi25454	1010	1016	CCGTCC-box
Lchi01331	1047	1053	CCGTCC-box
Lchi29750	1048	1054	CCGTCC-box
Lchi19423	1049	1055	CCGTCC-box
Lchi20727	1052	1058	CCGTCC-box
Lchi28205	1065	1071	CCGTCC-box
Lchi30024	1072	1078	CCGTCC-box
Lchi30026	1072	1078	CCGTCC-box
Lchi05870	1088	1094	CCGTCC-box
Lchi05366	1094	1100	CCGTCC-box
Lchi12357	1098	1104	CCGTCC-box
Lchi09258	1111	1117	CCGTCC-box
Lchi32794	1142	1148	CCGTCC-box
Lchi05608	1162	1168	CCGTCC-box
Lchi04176	1174	1180	CCGTCC-box
Lchi04637	1186	1192	CCGTCC-box
Lchi24210	1205	1211	CCGTCC-box
Lchi12833	1270	1276	CCGTCC-box
Lchi12832	1318	1324	CCGTCC-box
Lchi16125	1320	1326	CCGTCC-box
Lchi04059	1357	1363	CCGTCC-box
Lchi28223	1357	1363	CCGTCC-box
Lchi23768	1365	1371	CCGTCC-box
Lchi26185	1423	1429	CCGTCC-box
Lchi23770	1437	1443	CCGTCC-box
Lchi16215	1454	1460	CCGTCC-box
Lchi16125	1461	1467	CCGTCC-box
Lchi23772	61	70	circadian
Lchi19423	138	147	circadian
Lchi14485	159	168	circadian
Lchi29749	248	257	circadian
Lchi23761	254	263	circadian
Lchi07811	269	278	circadian
Lchi23776	272	281	circadian
Lchi23278	373	382	circadian
Lchi05797	382	391	circadian
Lchi04177	402	411	circadian
Lchi34143	442	451	circadian
Lchi23774	473	483	circadian
Lchi30019	473	483	circadian
Lchi30024	473	483	circadian
Lchi30026	473	483	circadian
Lchi16490	560	569	circadian
Lchi10872	574	583	circadian
Lchi15758	581	590	circadian
Lchi23774	604	613	circadian
Lchi23684	614	623	circadian
Lchi02474	677	686	circadian
Lchi21945	686	695	circadian
Lchi10912	688	697	circadian
Lchi29746	746	755	circadian
Lchi23197	761	770	circadian
Lchi29160	840	849	circadian
Lchi30153	846	855	circadian
Lchi07746	869	878	circadian
Lchi02349	910	919	circadian
Lchi04348	954	963	circadian
Lchi08745	966	975	circadian
Lchi02349	987	996	circadian
Lchi23768	998	1007	circadian
Lchi32793	1058	1068	circadian
Lchi23770	1067	1076	circadian
Lchi14485	1081	1090	circadian
Lchi12833	1092	1101	circadian
Lchi23278	1105	1114	circadian
Lchi24210	1176	1185	circadian
Lchi29749	1202	1211	circadian
Lchi23776	1238	1247	circadian
Lchi06091	1254	1263	circadian
Lchi03991	1292	1301	circadian
Lchi23783	1301	1311	circadian
Lchi04176	1318	1327	circadian
Lchi11422	1325	1334	circadian
Lchi18369	1325	1334	circadian
Lchi23767	1334	1343	circadian
Lchi29160	1361	1370	circadian
Lchi16213	1364	1373	circadian
Lchi32794	1406	1416	circadian
Lchi03574	1463	1472	circadian
Lchi19328	6	12	DRE core
Lchi04637	9	15	DRE core
Lchi05773	16	22	DRE core
Lchi04637	21	27	DRE core
Lchi16053	22	28	DRE core
Lchi03727	30	36	DRE core
Lchi14838	45	51	DRE core
Lchi15806	46	52	DRE core
Lchi28223	63	69	DRE core
Lchi23761	66	72	DRE core
Lchi05773	69	75	DRE core
Lchi08747	82	88	DRE core
Lchi02474	84	90	DRE core
Lchi21843	109	115	DRE core
Lchi05797	148	154	DRE core
Lchi32793	158	164	DRE core
Lchi16373	164	170	DRE core
Lchi25006	202	208	DRE core
Lchi05870	205	211	DRE core
Lchi28223	209	215	DRE core
Lchi02693	214	220	DRE core
Lchi32639	214	220	DRE core
Lchi28223	228	234	DRE core
Lchi16006	229	235	DRE core
Lchi06787	234	240	DRE core
Lchi03569	238	244	DRE core
Lchi10356	250	256	DRE core
Lchi30095	256	262	DRE core
Lchi06784	315	321	DRE core
Lchi12245	325	331	DRE core
Lchi10997	357	363	DRE core
Lchi04006	424	430	DRE core
Lchi03991	436	442	DRE core
Lchi16013	454	460	DRE core
Lchi09884	472	478	DRE core
Lchi23189	474	480	DRE core
Lchi34143	484	490	DRE core
Lchi10165	496	502	DRE core
Lchi22958	505	511	DRE core
Lchi05773	528	534	DRE core
Lchi04637	547	553	DRE core
Lchi05773	548	554	DRE core
Lchi02733	555	561	DRE core
Lchi06784	567	573	DRE core
Lchi19423	583	589	DRE core
Lchi03570	589	595	DRE core
Lchi02693	591	597	DRE core
Lchi32639	591	597	DRE core
Lchi18939	602	608	DRE core
Lchi22958	625	631	DRE core
Lchi02986	635	641	DRE core
Lchi03991	643	649	DRE core
Lchi16215	669	675	DRE core
Lchi07314	700	706	DRE core
Lchi02693	741	747	DRE core
Lchi32639	741	747	DRE core
Lchi21928	751	757	DRE core
Lchi03636	823	829	DRE core
Lchi04176	867	873	DRE core
Lchi06726	871	877	DRE core
Lchi05803	883	889	DRE core
Lchi21843	898	904	DRE core
Lchi03727	909	915	DRE core
Lchi08296	928	934	DRE core
Lchi05608	937	943	DRE core
Lchi10912	946	952	DRE core
Lchi02474	952	958	DRE core
Lchi21945	961	967	DRE core
Lchi25455	975	981	DRE core
Lchi10668	991	997	DRE core
Lchi06850	1005	1011	DRE core
Lchi05773	1018	1024	DRE core
Lchi06787	1025	1031	DRE core
Lchi19423	1072	1078	DRE core
Lchi02956	1091	1097	DRE core
Lchi15806	1095	1101	DRE core
Lchi08803	1102	1108	DRE core
Lchi03691	1123	1129	DRE core
Lchi03569	1128	1134	DRE core
Lchi16008	1163	1169	DRE core
Lchi16538	1176	1182	DRE core
Lchi04842	1182	1188	DRE core
Lchi30095	1207	1213	DRE core
Lchi04176	1217	1223	DRE core
Lchi11422	1219	1225	DRE core
Lchi03993	1225	1231	DRE core
Lchi35364	1244	1250	DRE core
Lchi08025	1278	1284	DRE core
Lchi07309	1290	1296	DRE core
Lchi03691	1317	1323	DRE core
Lchi08188	1323	1329	DRE core
Lchi11422	1333	1339	DRE core
Lchi03948	1384	1390	DRE core
Lchi03636	1389	1395	DRE core
Lchi35364	1391	1397	DRE core
Lchi04151	1398	1404	DRE core
Lchi03948	1408	1414	DRE core
Lchi24178	1417	1423	DRE core
Lchi21962	1431	1437	DRE core
Lchi12861	1447	1453	DRE core
Lchi16006	1448	1454	DRE core
Lchi28205	1450	1456	DRE core
Lchi16012	1451	1457	DRE core
Lchi34246	1490	1496	DRE core
Lchi12705	17	24	DRE1
Lchi03633	34	41	DRE1
Lchi20689	61	68	DRE1
Lchi16053	89	96	DRE1
Lchi03999	146	153	DRE1
Lchi30019	149	156	DRE1
Lchi30024	149	156	DRE1
Lchi30026	149	156	DRE1
Lchi03999	152	159	DRE1
Lchi32295	209	216	DRE1
Lchi34246	230	237	DRE1
Lchi30106	231	238	DRE1
Lchi09351	242	249	DRE1
Lchi04059	320	327	DRE1
Lchi04278	374	381	DRE1
Lchi08188	382	389	DRE1
Lchi10044	411	418	DRE1
Lchi11422	442	449	DRE1
Lchi07293	527	534	DRE1
Lchi10165	697	704	DRE1
Lchi28223	712	719	DRE1
Lchi32793	734	741	DRE1
Lchi04282	737	744	DRE1
Lchi23278	776	783	DRE1
Lchi25791	783	790	DRE1
Lchi06956	935	942	DRE1
Lchi06958	935	942	DRE1
Lchi28223	950	957	DRE1
Lchi03991	986	993	DRE1
Lchi08745	1027	1034	DRE1
Lchi32794	1082	1089	DRE1
Lchi04348	1135	1142	DRE1
Lchi04177	1170	1177	DRE1
Lchi12832	1185	1192	DRE1
Lchi18875	1203	1210	DRE1
Lchi11171	1210	1217	DRE1
Lchi11311	1246	1253	DRE1
Lchi15559	1256	1263	DRE1
Lchi28223	1262	1269	DRE1
Lchi23770	1306	1313	DRE1
Lchi05684	1322	1329	DRE1
Lchi34143	1385	1392	DRE1
Lchi06719	1412	1419	DRE1
Lchi29746	1421	1428	DRE1
Lchi14838	1424	1431	DRE1
Lchi09258	1436	1443	DRE1
Lchi16006	748	756	E2Fb
Lchi12861	968	976	E2Fb
Lchi08531	1284	1292	E2Fb
Lchi18369	1321	1329	E2Fb
Lchi17154	1330	1338	E2Fb
Lchi21142	42	50	ERE
Lchi11311	73	81	ERE
Lchi32794	83	91	ERE
Lchi16008	116	124	ERE
Lchi16014	479	487	ERE
Lchi16012	563	571	ERE
Lchi16013	566	574	ERE
Lchi02733	638	646	ERE
Lchi04006	686	694	ERE
Lchi34143	686	694	ERE
Lchi04278	743	751	ERE
Lchi16010	749	757	ERE
Lchi07293	814	822	ERE
Lchi21963	818	826	ERE
Lchi12833	859	867	ERE
Lchi30106	860	868	ERE
Lchi02956	935	943	ERE
Lchi21928	953	961	ERE
Lchi05800	968	976	ERE
Lchi21962	971	979	ERE
Lchi21971	998	1006	ERE
Lchi06791	1000	1008	ERE
Lchi16006	1007	1015	ERE
Lchi05803	1037	1045	ERE
Lchi14589	1063	1071	ERE
Lchi04282	1106	1114	ERE
Lchi15793	1112	1120	ERE
Lchi21967	1178	1186	ERE
Lchi30095	1394	1402	ERE
Lchi30095	1409	1417	ERE
Lchi11158	4	10	G-box
Lchi11158	4	10	G-Box
Lchi07314	10	16	G-Box
Lchi16213	10	16	G-box
Lchi23783	14	25	G-box
Lchi23770	15	21	G-box
Lchi23783	15	24	G-box
Lchi03999	16	22	G-Box
Lchi03999	16	22	G-box
Lchi23783	17	23	G-box
Lchi23783	17	23	G-Box
Lchi12832	48	54	G-box
Lchi03633	50	56	G-box
Lchi06091	55	61	G-box
Lchi23783	55	61	G-box
Lchi25454	58	64	G-box
Lchi35364	60	66	G-box
Lchi07047	64	72	G-box
Lchi05684	65	71	G-box
Lchi07047	65	71	G-box
Lchi03999	67	73	G-Box
Lchi03999	67	73	G-box
Lchi16215	69	75	G-box
Lchi16373	70	76	G-box
Lchi16053	73	79	G-box
Lchi14838	76	82	G-box
Lchi03570	78	84	G-box
Lchi15793	81	87	G-box
Lchi04059	83	89	G-box
Lchi12873	86	92	G-box
Lchi10044	88	94	G-box
Lchi03633	89	95	G-box
Lchi04176	91	97	G-Box
Lchi04348	91	97	G-Box
Lchi02733	94	100	G-box
Lchi08811	95	101	G-box
Lchi17154	97	103	G-Box
Lchi03531	99	105	G-Box
Lchi04001	104	110	G-box
Lchi08296	104	110	G-box
Lchi26259	108	114	G-Box
Lchi23774	111	117	G-Box
Lchi06850	121	130	G-box
Lchi16010	124	130	G-Box
Lchi04177	128	134	G-box
Lchi06784	135	141	G-Box
Lchi21945	138	144	G-Box
Lchi02986	139	145	G-Box
Lchi15559	151	157	G-box
Lchi25454	156	162	G-box
Lchi06784	160	166	G-Box
Lchi08025	166	172	G-Box
Lchi05797	174	180	G-Box
Lchi05797	174	180	G-box
Lchi08531	174	180	G-box
Lchi08531	174	180	G-Box
Lchi02800	176	182	G-box
Lchi16373	182	188	G-box
Lchi23767	186	192	G-Box
Lchi12833	187	193	G-Box
Lchi27946	189	195	G-box
Lchi27946	189	195	G-Box
Lchi03523	192	198	G-Box
Lchi14838	202	208	G-box
Lchi27946	208	214	G-box
Lchi27946	208	214	G-Box
Lchi07811	209	215	G-Box
Lchi07811	209	215	G-box
Lchi04637	210	216	G-box
Lchi18369	210	216	G-box
Lchi06724	219	225	G-Box
Lchi23772	219	225	G-Box
Lchi26282	219	229	G-Box
Lchi23684	221	227	G-box
Lchi02349	222	228	G-box
Lchi16008	225	231	G-box
Lchi14838	228	240	G-box
Lchi14838	230	240	G-Box
Lchi14838	230	240	G-box
Lchi14838	232	238	G-Box
Lchi14838	232	238	G-box
Lchi04006	237	243	G-box
Lchi04006	237	243	G-Box
Lchi04144	244	250	G-Box
Lchi10165	248	254	G-box
Lchi15793	249	255	G-Box
Lchi23776	251	260	G-box
Lchi23776	252	258	G-Box
Lchi23776	252	258	G-box
Lchi03995	261	267	G-box
Lchi04006	264	275	G-box
Lchi04006	267	273	G-box
Lchi04006	267	273	G-Box
Lchi04006	274	280	G-box
Lchi04006	277	283	G-box
Lchi20176	277	285	G-box
Lchi20176	278	284	G-box
Lchi15758	279	285	G-box
Lchi23768	283	293.5	G-box
Lchi23768	284	290	G-box
Lchi11494	289	295	G-box
Lchi03633	293	303	G-Box
Lchi03633	294	303	G-box
Lchi28205	298	307	G-box
Lchi28205	299	305	G-box
Lchi23684	308	314	G-Box
Lchi35364	319	325	G-box
Lchi09884	323	329	G-Box
Lchi09884	323	329	G-box
Lchi04278	341	347	G-Box
Lchi08531	343	352	G-box
Lchi08531	345	351	G-box
Lchi08531	345	351	G-Box
Lchi11422	349	355	G-box
Lchi09884	357	363	G-Box
Lchi09884	357	363	G-box
Lchi03999	366	372	G-box
Lchi16014	379	385	G-box
Lchi03115	395	401	G-Box
Lchi24181	402	408	G-box
Lchi16311	404	410	G-box
Lchi03936	404	414	G-box
Lchi04151	417	423	G-box
Lchi02349	424	430	G-box
Lchi06809	426	436	G-Box
Lchi06811	426	436	G-Box
Lchi11422	427	433	G-box
Lchi03115	433	439	G-box
Lchi08747	434	440	G-Box
Lchi15793	441	447	G-box
Lchi21963	441	447	G-box
Lchi03531	442	448	G-box
Lchi03569	444	450	G-box
Lchi23774	457	463	G-box
Lchi08690	459	465	G-box
Lchi11171	461	467	G-box
Lchi11171	461	467	G-Box
Lchi12861	471	477	G-Box
Lchi10044	474	480	G-Box
Lchi07293	497	507	G-Box
Lchi10165	499	505	G-box
Lchi04741	502	508	G-box
Lchi05278	507	513	G-box
Lchi06726	513	519	G-box
Lchi02474	514	520	G-box
Lchi18268	516	522	G-box
Lchi04637	517	523	G-box
Lchi18369	529	535	G-box
Lchi15806	531	539	G-box
Lchi15806	533	539	G-Box
Lchi23774	533	539	G-box
Lchi07065	534	540	G-box
Lchi23772	540	546	G-Box
Lchi07811	544	550	G-box
Lchi19328	544	552	G-box
Lchi03993	545	551	G-box
Lchi19328	545	551	G-box
Lchi19328	545	551	G-Box
Lchi05870	550	556	G-Box
Lchi21967	555	561	G-box
Lchi06719	556	562	G-box
Lchi02733	560	566	G-box
Lchi04151	569	575	G-Box
Lchi08747	571	577	G-Box
Lchi08811	572	578	G-box
Lchi03993	573	579	G-box
Lchi24735	574	580	G-box
Lchi11603	580	586	G-Box
Lchi30106	601	607	G-Box
Lchi25805	607	613	G-box
Lchi02693	610	616	G-box
Lchi32639	610	616	G-box
Lchi30107	612	618	G-box
Lchi11311	614	620	G-box
Lchi11171	616	624	G-box
Lchi11171	617	623	G-box
Lchi11171	617	623	G-Box
Lchi16321	620	626	G-box
Lchi03728	623	629	G-box
Lchi09351	624	634	G-box
Lchi16125	628	634	G-box
Lchi16311	641	647	G-Box
Lchi20727	642	648	G-box
Lchi04741	643	649	G-box
Lchi05800	644	650	G-box
Lchi16215	651	657	G-box
Lchi16008	652	658	G-Box
Lchi21142	652	658	G-Box
Lchi11171	662	668	G-box
Lchi23774	667	673	G-Box
Lchi30019	667	673	G-Box
Lchi30024	667	673	G-Box
Lchi30026	667	673	G-Box
Lchi12861	672	678	G-box
Lchi16012	672	678	G-box
Lchi18939	678	691	G-box
Lchi15806	679	685	G-box
[truncated: 3,947 more rows]
